# Supplementary material for: Transcriptomic profile of early zebrafish PGCs by single cell sequencing
Source: PLoS One. 2019 Aug 14;14(8):e0220364. doi: 10.1371/journal.pone.0220364 (PMC6693734; doi:10.1371/journal.pone.0220364)
Supplement: S1 Table — These genes have FPKM ≥ 1 in three samples at least, expression values are FPKM values. (XLSX) [file pone.0220364.s008.xlsx]

## Sheet: readme
S1_Table Gene expression of zebrafish PGCs.
These genes have FPKM ≥ 1 in three samples at least
Expression values are FPKM values

## Sheet: expression_of_gene_filter
g_id	g_name	6_1	6_2	6_3	11_1	11_2	11_3	24_1	24_2	24_3
ENSDARG00000000018	nrf1	21.563	2.38821	15.9751	0	0	0.183864	0	0	24.8019
ENSDARG00000000019	ube2h	16.2094	0	20.2278	0	37.9116	0.243335	23.4478	23.8465	8.05907
ENSDARG00000000068	slc9a3r1	28.3374	47.6239	7.35251	22.9116	0	6.13099	0	43.4745	38.9053
ENSDARG00000000069	dap	99.79	108.121	263.095	59.0476	173.795	77.5237	124.936	188.887	142.12
ENSDARG00000000103	myh10	3.8989	0	0	0	10.2696	0	5.32618	0	0
ENSDARG00000000142	tmem267	38.5339	26.9922	0	71.7342	30.1909	54.6839	32.9094	26.4459	0
ENSDARG00000000151	thraa	11.3384	0	0	4.10203	0	0	18.6285	12.3323	0
ENSDARG00000000324	dcaf8	14.9418	22.4379	0	0	0	9.1572	0	0	0
ENSDARG00000000394	matr3l1.1	0.74866	15.969	6.71516	47.4137	42.3127	74.6369	77.0609	34.9274	54.5479
ENSDARG00000000423	si:ch73-314g15.3	0	13.5955	0	28.5759	0	0	0	39.4656	0
ENSDARG00000000442	slc39a13	71.9077	27.1542	45.1041	118.109	49.2139	29.6319	0	21.6283	0
ENSDARG00000000476	pms1	1.01918	0.987073	15.4839	0	8.33045	28.2443	0	0	35.6863
ENSDARG00000000489	upf3b	48.3153	20.4979	36.9686	42.2941	3.65495	34.7511	25.2317	20.049	85.3048
ENSDARG00000000529	ofd1	9.91452	17.0171	16.1659	18.2882	0	0	17.1752	0	0
ENSDARG00000000540	asnsd1	7.85144	0	0	25.2746	56.2175	51.1288	0	26.1588	11.4846
ENSDARG00000000542	gtf2e1	0.556238	0	22.5807	0	53.1508	62.4588	0	0	10.4445
ENSDARG00000000551	slc1a4	13.7179	0	18.2986	0	7.65455	0	0	28.1277	0
ENSDARG00000000567	znf281a	5.14855	9.55903	0	0	9.96347	6.01246	0	10.1516	4.84309
ENSDARG00000000568	ell	8.92242	37.8281	22.722	0	0	0	12.0781	5.18395	0
ENSDARG00000000729	daxx	52.5224	45.911	55.6442	123.696	132.073	69.2949	83.1292	45.3689	197.661
ENSDARG00000000730	slc6a13	15.0002	0	16.019	24.6651	0	0	0	7.88205	86.0875
ENSDARG00000000747	lcmt2	0	7.22559	9.13702	0	0	0	13.2046	0	0
ENSDARG00000000760	znf511	173.904	3.46594	15.8071	5.04201	0	171.416	1.38122	0	0
ENSDARG00000000779	scfd1	0.701573	45.8108	1.0311	75.3316	0.576145	0	57.4168	77.7961	23.0426
ENSDARG00000000796	nr4a1	0	2.48926	0	12.3347	0	0	0	6.0826	0
ENSDARG00000000830	telo2	0	0	11.7421	20.0869	0	10.9187	0	44.4097	0.215875
ENSDARG00000000853	dstyk	12.4713	0	5.3158	0	0	0	4.93974	15.1889	0.0693199
ENSDARG00000000857	mapk14a	107.877	115.47	100.489	7.11096	45.8239	0.982196	0	0	0
ENSDARG00000000861	scrib	0.0835637	0	4.30593	0	6.4482	2.7721	0	5.29103	0
ENSDARG00000000887	GTSF1	1266.74	977.982	1442.15	817.95	645.647	818.458	278.1	533.893	457.032
ENSDARG00000000906	skap2	51.3895	24.2086	31.5851	40.6208	0	0	0	1.02015	0
ENSDARG00000000966	ncor2	0	2.35817	9.00056	0	0.0517214	9.10067	8.3113	2.0889	0
ENSDARG00000001057	bysl	25.6537	0	42.7339	26.7908	93.1491	105.196	249.614	41.7099	215.716
ENSDARG00000001129	dicer1	1.46629	4.84654	2.90803	1.31985	2.59045	4.89566	2.05623	11.4655	8.91944
ENSDARG00000001162	matr3l1.1	23.7859	7.5222	16.8534	13.1181	23.4759	19.4141	1.95374	17.0216	33.7752
ENSDARG00000001169	hsd17b8	0	9.49476	18.3624	4.33245	28.286	0	0	42.53	36.4041
ENSDARG00000001210	arl14ep	111.032	134.15	172.464	168.705	164.898	332.412	960.267	428.445	242.844
ENSDARG00000001220	mycbp2	5.28416	0.910614	0	4.63833	6.71941	1.63365	7.83946	2.53992	1.93466
ENSDARG00000001241	puf60b	56.8251	55.5719	117.792	79.0417	237.536	194.635	391.225	310.953	315.672
ENSDARG00000001244	srrm1	31.5267	41.514	23.3398	73.1186	95.2519	55.6975	54.4831	104.163	65.1572
ENSDARG00000001249	pcgf1	64.6771	123.323	0	62.6541	42.0762	0	0	43.8595	54.2026
ENSDARG00000001447	mier1b	3.61216	9.09764	0.928955	9.70726	0	0	0	5.03048	0
ENSDARG00000001470	mhc1zea	43.7038	60.218	56.7283	10.4746	8.32489	42.9529	0	84.9271	0
ENSDARG00000001549	sp3a	0	0	3.76484	8.1092	1.82888	0	21.3702	0	7.11506
ENSDARG00000001557	tomm34	21.3943	126.807	33.174	114.581	29.6371	57.9113	71.1407	67.9139	195.075
ENSDARG00000001558	kifc1	101.198	110.275	89.1957	93.5329	112.05	89.042	0	0	0.267943
ENSDARG00000001578	echs1	150.891	35.6769	98.7873	222.513	186.14	175.229	0	0	2.62247
ENSDARG00000001676	gpm6bb	6.12229	0.898327	21.8676	47.0515	0	15.5672	0	26.4525	0
ENSDARG00000001729	strn3	2.68015	1.18054	1.8413	0	3.2779	17.3222	2.29225	27.0237	0
ENSDARG00000001733	gulp1a	0	22.1592	4.09534	0	23.3371	12.3206	0	15.2329	0
ENSDARG00000001734	fkbp8	26.6068	16.1691	40.9512	103.256	65.2635	75.9775	0	41.1936	116.16
ENSDARG00000001754	noc2l	32.6061	9.8738	11.7594	39.8325	26.2332	24.4505	18.642	49.2766	21.4036
ENSDARG00000001769	ptpra	48.2383	2.9398	8.34694	7.53956	19.3363	7.13086	62.0171	0	9.12937
ENSDARG00000001776	stim2b	0.086161	0	5.28441	11.6771	0	0	6.80603	2.44632	0
ENSDARG00000001788	atp5o	34.5087	77.4966	84.628	182.103	97.6569	304.899	485.334	578.223	538.772
ENSDARG00000001804	zgc:112148	46.3655	1.28327	33.177	62.9927	0	112.696	62.8803	73.5857	73.6894
ENSDARG00000001829	zgc:112982	19.0512	10.6908	51.3783	26.3916	55.7168	29.7313	48.4368	3.89872	1.53341
ENSDARG00000001857	aff4	2.80963	5.8772	7.63674	33.7847	0	12.4767	0	0	0
ENSDARG00000001873	phgdh	14.7482	0	73.1416	71.9821	16.935	18.6338	60.5132	53.5076	0
ENSDARG00000001888	ppm1ba	3.59105	0	0	19.1746	14.5067	17.2194	4.23874	19.3607	25.3278
ENSDARG00000001889	tuba1a	0	0	0	0	0	4.72812	44.5094	19.0605	26.3301
ENSDARG00000001930	klhl15	12.0613	0	0	0	25.5986	19.5289	20.7822	0	0
ENSDARG00000001940	dnajc1	148.182	84.407	142.524	245.106	60.5633	174.656	181.241	229.797	67.3509
ENSDARG00000001968	dock5	2.12929	0	0	4.28489	0	0	14.7552	0	0
ENSDARG00000001969	txlng	1.9892	0	24.4461	10.6736	22.2992	0	0.128198	28.9016	21.5713
ENSDARG00000002002	lmcd1	32.4554	30.1667	0	0	29.5024	0	0	63.4863	0
ENSDARG00000002013	grb10a	0	2.95716	1.7817	0.980368	19.9154	0.411587	18.6115	15.2056	0.28855
ENSDARG00000002016	ppil2	49.7731	121.156	23.9537	0	0	54.3801	119.91	34.6768	82.0738
ENSDARG00000002031	tox4a	53.7652	49.1398	19.8999	34.2892	0	4.68204	18.4267	11.3858	35.7907
ENSDARG00000002060	brf2	2.90014	15.3685	43.8525	0	29.3905	40.5258	1.76675	34.4394	0
ENSDARG00000002077	mnat1	27.8904	38.4731	19.8964	114.643	162.419	0	6.86053	103.247	47.0204
ENSDARG00000002082	csnk2a1	33.1613	31.6373	67.5542	4.30774	50.8655	8.78632	32.8094	11.5506	0
ENSDARG00000002127	stam	37.5582	44.9015	8.57921	76.4738	1.91317	10.5893	17.7631	51.0998	37.5252
ENSDARG00000002128	cwf19l1	33.478	23.2095	10.4284	0	25.3211	67.0776	37.4392	98.5556	35.0786
ENSDARG00000002165	psme1	0	0	0	76.5092	0	48.6645	75.4776	133.265	40.957
ENSDARG00000002168	tra2b	78.4695	76.2234	249.752	53.9628	105.932	239.26	38.2447	190.599	222.949
ENSDARG00000002172	aplnra	10.2701	46.5718	0	0	0	0	0	0	34.78
ENSDARG00000002174	itfg2	0	0	36.0056	0	40.129	0	192.281	63.9498	97.6359
ENSDARG00000002184	igbp1	45.7924	38.1944	61.8251	0	44.0451	0	0	0	0
ENSDARG00000002190	chmp2bb	250.238	178.151	155.601	64.5564	86.1516	97.8592	3.94327	30.8432	54.9124
ENSDARG00000002197	pygl	1.19951	2.36062	49.5485	29.4979	24.261	9.08504	0	0	0
ENSDARG00000002215	rtca	52.8819	68.5738	72.3872	118.114	140.28	62.9891	301.742	183.797	330.619
ENSDARG00000002217	scocb	0	0	0	8.14827	0	11.556	0	21.3755	0
ENSDARG00000002220	zgc:103692	298.176	158.976	263.38	322.899	124.996	258.969	4.64224	134.382	105.974
ENSDARG00000002231	plpp2a	0	0	30.917	0	45.641	0	0	63.1701	81.5165
ENSDARG00000002240	psmb6	0	25.2762	23.7735	24.5348	23.3351	160.324	252.847	236.754	226.597
ENSDARG00000002264	mrpl41	0	62.7057	0	102.105	58.9416	238.99	141.773	261.256	291.317
ENSDARG00000002267	dcaf13	66.4008	140.32	96.1334	126.975	100.516	127.816	36.308	194.6	152.393
ENSDARG00000002271	zfand5b	48.6569	68.2446	159.042	235.719	212.734	81.7767	0.339439	56.5012	86.1527
ENSDARG00000002285	mcoln1a	6.01541	4.08546	0.685176	0	0	0	22.3091	0	0
ENSDARG00000002293	si:ch211-197g15.9	0	0	24.0373	0	0	0	9.47248	31.5187	0
ENSDARG00000002298	ankrd22	122.683	116.973	0	61.1246	62.512	0	0	0	0
ENSDARG00000002304	gins2	60.6542	429.611	142.431	105.746	258.208	188.312	252.075	0	0
ENSDARG00000002305	me3	41.2529	27.7779	3.12649	0	9.29475	0	0	0	0
ENSDARG00000002332	frmd6	3.69981	9.80953	7.41203	24.8157	29.1035	0	2.73349	0	4.38795
ENSDARG00000002333	fam102bb	20.2546	0	0	1.2703	0	35.4109	0	7.29293	8.97292
ENSDARG00000002339	sgf29	57.9679	0	0	47.2652	0	0	30.8136	0	0
ENSDARG00000002344	tubb4b	205.426	186.354	431.689	531.9	230.136	554.061	477.224	756.345	810.762
ENSDARG00000002347	cyp11a1	71.7299	50.6797	35.4783	98.4675	27.333	48.142	0	0	0
ENSDARG00000002362	ubald1a	0	9.14229	25.4823	54.279	5.17181	41.0718	43.2761	0	21.9282
ENSDARG00000002365	cers5	17.1006	11.6168	44.8633	0	0	9.48476	0	2.8292	0
ENSDARG00000002369	si:ch211-202a12.4	191.677	61.4449	91.9525	75.9295	31.5232	214.126	198.212	129.192	31.9216
ENSDARG00000002377	mief2	0.263038	0	10.1071	11.8364	9.61972	4.28619	0.0964044	22.9392	23.8623
ENSDARG00000002396	cry-dash	30.3665	49.0125	145.009	150.773	55.0476	4.33868	65.8015	26.9108	3.51875
ENSDARG00000002401	gale	83.6997	60.1519	256.157	66.307	79.9416	48.5632	0	30.73	64.0885
ENSDARG00000002403	nusap1	271.171	252.799	188.655	256.908	254.523	292.827	49.3076	118.764	17.0904
ENSDARG00000002463	arhgef37	4.52664	0	19.993	0	8.42647	0	0	0	0
ENSDARG00000002467	rdh14b	10.5464	0	40.2655	106.619	0	11.6599	0	0	182.03
ENSDARG00000002479	ercc6l	21.0394	0	1.9216	10.2186	0	10.924	8.56279	0	0
ENSDARG00000002487	noc3l	18.5466	0	27.3928	41.7871	11.7841	10.3576	0	22.0084	35.9341
ENSDARG00000002506	zgc:92818	111.456	102.629	187.524	284.683	137.38	282.393	147.755	242.042	155.431
ENSDARG00000002523	hsdl2	23.4038	40.8303	86.329	27.8628	83.9135	31.1828	147.685	87.3839	65.0841
ENSDARG00000002536	tm9sf4	60.4583	44.2	99.7703	106.607	191.221	61.6302	12.0601	89.5828	154.398
ENSDARG00000002538	smu1a	66.9628	74.0667	19.3836	25.0603	67.2791	37.5331	62.8927	55.0155	45.1321
ENSDARG00000002546	rundc3ab	17.7266	0.659224	13.3876	5.11108	37.9581	56.2587	0	0	0
ENSDARG00000002549	eif3eb	18.8513	0	0	0	17.033	0	44.2301	5.38302	0
ENSDARG00000002552	mapkapk2a	73.6317	3.89365	31.4491	6.24804	21.703	45.5722	0	20.505	69.5529
ENSDARG00000002571	tmod2	4.49552	44.1319	13.8016	42.249	0	13.0611	0	0	0
ENSDARG00000002591	ruvbl1	122.336	153.902	194.707	201.475	234.654	208.291	9.23707	23.2285	103.986
ENSDARG00000002597	pabpc1l	35.0505	47.4127	59.1386	29.7797	80.9515	56.2091	88.0679	62.1846	47.1539
ENSDARG00000002601	irx7	41.0538	38.3418	39.7727	47.2987	13.2659	0	0	0	0
ENSDARG00000002609	rnf145a	0	0	0	0.69167	7.08458	0	3.18028	6.22756	0
ENSDARG00000002613	rpa3	563.139	613.558	477.617	436	215.767	222.551	292.051	460.943	234.371
ENSDARG00000002632	anxa11b	0	0	3.78911	0	0	1.1994	0.545659	2.75097	10.3739
ENSDARG00000002642	sh3gl1b	1.10285	0	0	0	0	32.6789	2.00488	15.4201	10.7321
ENSDARG00000002659	mapre1b	65.2259	82.2873	89.9814	74.8815	78.6973	29.7611	20.0777	78.5256	32.101
ENSDARG00000002666	kcnj1b	0	0	0	17.3338	30.4195	4.44739	0	0	0
ENSDARG00000002670	ATG14	0	0	11.7056	0	24.0413	0	0	20.5774	0
ENSDARG00000002685	fam113	21.7956	144.355	195.687	15.1489	131.54	41.935	85.7958	0	47.497
ENSDARG00000002690	rabif	13.4681	4.93049	30.4248	0	0	24.8316	52.79	34.5333	0
ENSDARG00000002707	her11	153.796	85.8727	48.0742	53.1947	4.7957	0	0	0	0
ENSDARG00000002710	ncl	188.019	177.579	155.447	178.929	261.001	244.026	66.9846	91.4266	67.3811
ENSDARG00000002720	utp15	65.9066	97.9008	151.545	84.2589	91.9866	316.165	99.2317	291.704	304.657
ENSDARG00000002731	sdc2	0	0	15.3057	14.1887	32.7264	0	0	0	83.7811
ENSDARG00000002745	tdh	61.6296	52.3682	115.508	82.6995	68.1457	49.6126	89.8373	27.2311	101.302
ENSDARG00000002750	phf20a	25.5115	16.6117	0.140249	0	7.10223	11.9072	23.9354	14.5841	25.6033
ENSDARG00000002754	pdcd2l	0	0	0	35.6422	3.46476	191.768	202.168	208.173	9.98149
ENSDARG00000002758	dedd1	11.6274	19.0491	28.1586	28.4892	44.5136	57.0512	0	25.1646	29.7392
ENSDARG00000002787	tle3a	3.31752	6.85435	39.8438	0	17.9502	0	0.141495	2.05992	0
ENSDARG00000002790	ap2m1a	13.4121	11.1277	73.5708	0	55.0889	53.4297	44.6302	204.434	63.2776
ENSDARG00000002791	atp1a1a.1	91.3801	81.9609	152.321	27.8248	109.062	57.1988	12.1554	40.4078	93.7232
ENSDARG00000002792	arcn1a	54.5097	12.3076	66.9093	25.5791	13.7014	23.8138	126.248	23.4773	72.481
ENSDARG00000002798	cog8	29.9893	28.0975	63.001	15.4419	15.1693	15.7657	0	0	55.5867
ENSDARG00000002826	cep57l1	26.3236	78.9903	0	24.084	0	13.6431	0	0	0
ENSDARG00000002830	trmt2a	19.1613	16.5716	118.835	29.9105	33.0769	13.1235	33.5143	25.6366	14.0078
ENSDARG00000002872	zgc:113210	16.1227	17.6229	0	0	0.085251	18.5357	42.3874	34.6408	0
ENSDARG00000002877	reps1	2.43696	4.9365	1.48452	5.82921	8.53137	2.43881	0	0	29.1812
ENSDARG00000002894	aven	52.5531	3.19602	26.4161	0	71.1995	84.278	0	0	16.3598
ENSDARG00000002909	tjp3	3.13961	32.4862	19.1124	4.12831	19.3148	32.8859	0	11.6863	0.793238
ENSDARG00000002912	adipor1a	40.1727	26.6034	18.947	32.1588	3.68612	20.7323	20.6084	18.8272	0
ENSDARG00000002949	ppp6c	120.778	72.2628	124.494	55.9531	128.251	69.314	102.089	40.8802	0
ENSDARG00000002952	smo	0.952338	0	4.24563	0	11.5232	0	10.0552	8.23391	0
ENSDARG00000002967	pdap1b	99.0191	68.3297	86.217	152.648	22.0096	105.636	107.965	54.9533	50.8884
ENSDARG00000002970	ss18	68.7437	33.572	113.883	92.7862	26.5545	55.2703	0	40.4525	33.6324
ENSDARG00000002971	phc1	0.529447	28.8497	2.55881	19.9118	28.0408	57.581	22.4902	54.1807	7.14415
ENSDARG00000002994	itpkca	38.0448	0	2.77344	21.3171	0	0	33.3418	0	0
ENSDARG00000003008	prkcea	9.86017	0	0	0	0.121749	8.87753	0	37.3207	26.4199
ENSDARG00000003017	ube2al	370.93	267.416	238.079	149.212	131.85	200.459	0	0	203.042
ENSDARG00000003021	hdac8	74.1894	89.1686	0	0	43.5607	11.0957	0.496752	20.1728	13.717
ENSDARG00000003027	scnm1	110.519	165.993	31.5102	26.7332	35.8835	60.4884	0	0	0
ENSDARG00000003032	eif4a1b	71.4586	0	128.932	53.4674	38.3936	44.4496	203.861	60.1262	83.4226
ENSDARG00000003035	hspa9	29.393	51.9641	31.1441	95.7518	78.2148	34.6076	0.0638409	24.7781	60.5553
ENSDARG00000003058	fgfr1op	0	0	0	66.6201	23.0536	29.8345	51.1142	5.92759	0
ENSDARG00000003068	gorasp1a	12.0219	11.0341	10.0478	1.29815	9.6828	25.2089	13.488	16.4161	15.7301
ENSDARG00000003081	mybphb	0	0	0	0	0	0	36.7515	21.6813	25.9561
ENSDARG00000003084	spire2	0	0	7.17703	8.42484	9.1056	0	0	0	0
ENSDARG00000003085	stambpl1	9.99719	0	0	17.1625	0	0	15.5019	0	0
ENSDARG00000003087	ubxn6	15.3547	30.3846	20.2674	70.046	0	0	57.4833	35.2695	0
ENSDARG00000003091	oclnb	7.26844	0	16.1229	22.5701	0.3541	0	0	0	0
ENSDARG00000003098	kdm5bb	0	2.54115	3.87109	0.212563	0.141749	0	5.965	2.58023	4.40666
ENSDARG00000003109	rcan1a	0	3.308	3.08802	0	0	17.7619	0	0	0
ENSDARG00000003127	zgc:123105	18.2486	0	100.29	24.6898	57.7234	179.909	122.7	105.821	33.6427
ENSDARG00000003132	apip	0	18.1343	9.51315	0	49.19	0	194.15	129.364	342.044
ENSDARG00000003142	dachc	16.0707	0	0	0	0	0	1.61449	23.8779	0.989638
ENSDARG00000003144	pxmp2	76.8305	39.8965	49.5023	40.0365	0	0	0	18.066	24.2417
ENSDARG00000003151	skp1	519.723	381.004	632.187	579.965	499.422	590.777	946.867	653.734	1110.3
ENSDARG00000003153	nudt21	74.9449	59.9017	114.69	46.446	110.34	124.612	359.853	247.358	103.421
ENSDARG00000003157	nfkbil1	0	9.1238	6.56133	0	5.96728	0	0	0	0
ENSDARG00000003167	mlst8	0	0	16.8669	28.3092	0	19.1509	30.8385	39.5753	7.64721
ENSDARG00000003169	magi1b	6.67387	6.14579	1.73842	0	0	4.28156	0	0	1.83637
ENSDARG00000003189	psmd1	0	29.8264	0	0	19.9712	2.57196	54.6641	22.3507	113.425
ENSDARG00000003197	wdr21	184.996	192.376	233.102	357.217	260.875	230.445	0	167.807	126.427
ENSDARG00000003200	foxm1	0	31.1051	19.9088	13.4908	52.5661	0	0	0	28.93
ENSDARG00000003205	ngly1	0	15.6032	0	13.9314	33.2272	38.5084	0	15.5214	0
ENSDARG00000003206	chchd6a	20.4529	84.7446	40.0798	40.2824	0	94.3688	123.598	0	0
ENSDARG00000003207	mterf3	51.7892	27.3953	54.3916	35.2188	121.955	99.1584	147.973	0	0
ENSDARG00000003208	pomk	5.4165	8.99493	0	16.7321	0	3.79827	22.1271	42.9942	0
ENSDARG00000003213	naa15a	21.0894	27.7592	35.0965	76.582	42.3244	51.7438	51.814	120.38	35.468
ENSDARG00000003217	urb2	4.78114	5.85289	1.03778	0	0	2.58398	0	0	0
ENSDARG00000003229	gdf9	0	22.6177	21.5382	8.63771	0	0	0	0	0
ENSDARG00000003235	nup88	22.5383	0	28.0114	0	0	0	0	0	21.1703
ENSDARG00000003251	zbtb22b	18.1204	1.91528	18.887	18.624	31.6725	0	0	24.3617	81.8251
ENSDARG00000003269	clcn3	2.15166	0	0	0	0	0	3.49906	3.78182	12.3892
ENSDARG00000003270	dhps	8.21471	15.8357	0	39.6759	46.7203	11.3902	119.506	13.9902	71.1948
ENSDARG00000003281	pik3ip1	16.1789	39.3574	31.9881	92.8031	187.99	10.4454	54.8762	6.84476	101.356
ENSDARG00000003287	wdr12	80.6842	89.4472	112.181	147.177	177.355	152.659	41.6745	175.986	119.775
ENSDARG00000003308	emc2	109.88	0.495049	0	51.9193	95.8278	134.817	204.385	217.87	139.973
ENSDARG00000003328	slf2	16.2099	0	0	10.8392	1.70626	18.3312	0	0	0
ENSDARG00000003373	commd2	27.7597	101.539	104.125	0	159.622	105.809	281.204	405.709	476.509
ENSDARG00000003381	si:ch211-266g18.6	15.1637	0.114987	0	15.9025	10.8822	16.4135	0	0	0
ENSDARG00000003382	cwc25	27.9635	45.8037	24.5719	11.7421	46.6009	11.7277	31.8652	12.0874	46.3228
ENSDARG00000003383	asb8	50.637	21.647	14.2081	0	65.9186	0	0	11.6059	0.202652
ENSDARG00000003398	rbpja	37.0309	3.96088	16.548	25.1483	33.591	21.6503	0	0	17.3844
ENSDARG00000003429	hnrpdl	199.109	74.3704	246.475	173.202	216.513	197.087	458.284	300.803	132.252
ENSDARG00000003446	ippk	27.7029	2.83814	13.2589	0	0.477386	0	4.40236	0	39.295
ENSDARG00000003486	ppp1caa	4.57112	23.9904	34.407	26.8779	50.3322	24.5939	55.3206	7.05835	50.0433
ENSDARG00000003517	impa1	0	0	25.5026	0	0	138.21	0	31.1547	90.091
ENSDARG00000003519	aprt	27.8373	0	30.423	2.63869	14.7143	0	23.5972	22.3646	0
ENSDARG00000003520	tbc1d14	6.09798	18.919	0	8.33858	5.54892	0	0	6.85714	12.1177
ENSDARG00000003526	psma5	135.206	78.9159	203.624	243.89	104.898	200.829	456.854	403.397	716.887
ENSDARG00000003527	mak16	143.203	107.103	89.1661	216.62	208.476	194.396	199.239	246.655	176.076
ENSDARG00000003531	tcea1	160.12	114.767	213.537	225.367	170.246	67.3081	53.4094	0	0
ENSDARG00000003564	dohh	78.9796	105.956	101.908	175.186	238.641	182.719	246.026	207.144	248.23
ENSDARG00000003570	hsp90b1	66.5217	93.1846	156.056	123.342	147.641	72.1116	38.2861	74.377	2.84224
ENSDARG00000003573	dctn5	82.7377	98.171	100.796	205.823	154.134	56.5558	262.378	167.163	282.138
ENSDARG00000003584	pla2g7	0.146176	73.3152	0	0	21.1932	0	0	3.24788	0.581898
ENSDARG00000003592	surf1	0	3.10826	0	33.8929	15.9885	0	0	50.0717	68.1229
ENSDARG00000003599	rpl3	114.835	184.485	189.32	504.325	304.501	317.351	249.38	664.121	470.978
ENSDARG00000003607	nr2f6a	0	0	0	0	12.4136	24.3785	0	0	39.9693
ENSDARG00000003616	arih1	0	0.225353	25.9515	42.6545	48.5889	26.7284	4.21696	12.7842	23.1441
ENSDARG00000003641	tfg	132.375	181.642	347.096	194.262	84.3455	231.076	191.814	353.611	461.21
ENSDARG00000003655	tmem59l	0	5.41738	23.502	67.7448	25.9996	21.2537	1.69919	0	0
ENSDARG00000003675	cryl1	22.0528	0	33.6787	0	0	0	103.415	55.7065	0
ENSDARG00000003681	eif5	113.621	54.1217	113.936	145.182	131.861	107.559	0	9.68128	25.9401
ENSDARG00000003693	hars	24.4949	50.1626	0	53.3725	38.9009	96.0596	88.4672	128.914	147.634
ENSDARG00000003695	vdac3	33.278	41.1687	47.5444	0	61.0923	11.956	85.917	69.2627	49.9137
ENSDARG00000003701	cldng	590.09	705.081	402.506	225.532	266.751	68.0632	82.9546	27.4571	0
ENSDARG00000003705	prnprs3	3.41618	13.5888	0	0	0	0	0	9.07836	0
ENSDARG00000003749	polb	153.622	78.5282	45.7396	68.7915	107.013	136.566	48.2308	48.3896	0
ENSDARG00000003750	pfas	0	3.82344	0	0	4.49387	0	0	1.1919	0
ENSDARG00000003757	cnpy1	78.9017	65.4672	163.39	0	0.660773	63.1115	71.5723	23.6594	0
ENSDARG00000003769	tada2b	12.3699	5.29044	7.4778	18.6332	1.49024	8.5386	0.08314	9.33315	19.7842
ENSDARG00000003789	dennd5b	5.91859	8.09479	2.76136	3.16675	0	0	0	0	0
ENSDARG00000003795	IDH2	3.62773	0	0.592189	0	19.2296	0	75.4615	80.4866	0
ENSDARG00000003811	plxnb2a	7.89676	5.32871	0.0584215	9.0917	0	0	0	0	0
ENSDARG00000003827	snapc1b	29.9323	24.6572	76.8045	42.1349	69.1384	105.548	123.429	62.5944	108.724
ENSDARG00000003829	galnt2	8.02299	1.8198	6.07377	0	0	16.7374	0.497042	0	15.9943
ENSDARG00000003841	usb1	10.3771	0	0	0	0	0	78.1812	15.842	0.674588
ENSDARG00000003845	chm	0	0	18.5679	18.2504	0	34.0587	54.1556	62.7309	20.9549
ENSDARG00000003846	mrpl21	64.8294	43.4134	132.244	0	105.243	263.345	196.576	364.896	246.163
ENSDARG00000003860	cbx3a	1094.55	942.9	919.568	540.758	760.411	1022.54	103.457	43.0947	401.988
ENSDARG00000003866	tm9sf2	8.53492	29.5987	22.7526	45.927	43.5962	27.5002	0	11.5081	0
ENSDARG00000003867	cdk20	0	0	0	0	0	0	5.84307	38.4972	16.5269
ENSDARG00000003869	decr1	78.2724	36.1184	29.4191	36.7287	1.98579	21.9647	103.693	53.7757	61.1916
ENSDARG00000003872	ccdc102a	0.951087	0	0	0	7.31916	0	1.30469	3.76609	0
ENSDARG00000003899	zdhhc23b	0	0	38.5007	0	0	0	27.8241	37.4044	128.908
ENSDARG00000003904	sycp1	5.3713	12.4044	4.6168	0	0	0	0	2.86667	2.33456
ENSDARG00000003910	med13b	5.6972	3.58238	2.03658	8.75372	0	8.89544	0	0	0
ENSDARG00000003920	setb	390.314	316.658	352.113	645.233	968.657	976.28	630.686	665.07	863.834
ENSDARG00000003927	cldn12	2.63103	17.6552	16.2475	64.3054	45.8066	15.2172	4.90998	53.4924	32.2134
ENSDARG00000003931	cndp2	10.0405	23.3933	26.9373	31.275	0	0	0	0	0
ENSDARG00000003938	rpa1	34.2323	18.0118	174.356	137.766	114.199	41.572	122.517	119.048	293.233
ENSDARG00000003940	mtfr1l	12.1808	0	44.3927	32.6122	42.703	61.5598	48.6879	31.3437	39.8006
ENSDARG00000003941	rrs1	123.199	190.243	115.965	130.19	174.399	249.337	76.1322	45.0429	55.5549
ENSDARG00000003952	pfn2	179.085	153.767	227.028	166.115	270.715	117.672	62.846	137.653	113.993
ENSDARG00000003961	parp3	22.6681	0	19.6566	26.2025	54.1229	0	40.2783	43.9703	0.468859
ENSDARG00000003968	zgc:162969	75.9954	281.952	109.272	200.047	150.78	23.5548	0	43.6967	0
ENSDARG00000003973	chordc1a	25.6405	41.8088	40.1172	0	0	0	89.8109	0	37.8191
ENSDARG00000003974	spoplb	23.6843	12.696	0	6.122	24.3182	40.7855	27.4672	4.28982	51.7125
ENSDARG00000003984	LTN1	3.47475	11.8567	19.9022	12.5384	4.30318	0	0	41.1014	2.49873
ENSDARG00000004034	arhgdig	0.693347	47.3757	21.6203	0	2.36356	0	51.7755	0	0
ENSDARG00000004037	cog2	19.4483	27.2753	31.3616	23.6076	26.5005	63.184	0	22.2983	0
ENSDARG00000004046	phf6	51.4771	55.8206	65.8268	21.4077	51.721	69.4172	0	33.0639	0
ENSDARG00000004049	marcksa	141.531	103.433	227.115	115.754	233.659	188.51	155.547	151.87	368.376
ENSDARG00000004059	galk2	0	4.25165	30.2187	10.9525	0	0	0	0	0
ENSDARG00000004078	acsl4a	0	10.454	14.1434	0.808057	0	19.4115	0	23.2397	0
ENSDARG00000004114	tti1	0	10.5712	0	0	0.079678	4.2164	0	18.8829	0
ENSDARG00000004130	mvk	3.58598	0	7.731	0	1.30198	44.4946	35.6484	0	25.7443
ENSDARG00000004132	usp19	18.3826	8.305	2.87384	3.82639	7.3307	0	22.4588	0	2.78194
ENSDARG00000004141	zgc:92630	0	0	0	0	0	37.0733	164.599	72.7293	0
ENSDARG00000004151	rab23	29.6198	25.4772	31.6062	29.6801	20.0512	0	0	0	0
ENSDARG00000004154	orai1b	69.3439	0	38.8045	56.447	79.604	51.7882	0	81.837	0
ENSDARG00000004160	reep3b	97.2496	57.6506	91.4028	42.3195	48.6723	39.1607	29.6645	93.725	152.837
ENSDARG00000004161	ik	31.6557	49.521	13.5417	77.4282	38.168	27.438	240.106	147.586	61.9233
ENSDARG00000004167	zgc:110366	18.4416	0	0	0	0	21.1235	386.654	83.5915	0
ENSDARG00000004169	stmn1a	1053.18	1125.88	1095.18	1356.1	1445.34	1815.37	1347.26	874.865	1063.27
ENSDARG00000004171	rabac1	47.134	7.13677	24.6441	0	0	0	0	0	0
ENSDARG00000004173	copa	23.9339	8.15793	8.96805	5.85451	21.0395	24.923	10.3628	30.7882	6.17264
ENSDARG00000004174	cnot1	5.57434	0	0.909541	11.5596	0	0.176859	13.5649	8.35096	17.3644
ENSDARG00000004177	fam169ab	5.11972	19.6605	10.0154	28.4222	0	3.04912	0	46.1886	0
ENSDARG00000004189	cbx1a	157.544	79.5579	182.503	121.325	124.824	125.776	56.6995	40.3	89.3703
ENSDARG00000004251	dhfr	84.5345	67.8662	27.7197	136.865	50.4978	1.77625	60.325	81.2589	0
ENSDARG00000004261	tmed9	234.744	212.585	261	297.57	300.743	235.747	592.915	280.722	425.741
ENSDARG00000004262	cyp46a1.4	0	6.15812	8.27039	0	0	0	34.368	12.1797	0
ENSDARG00000004270	atl3	11.6264	25.001	0	20.8464	21.0052	18.4343	0	21.6595	0
ENSDARG00000004274	zgc:112496	19.7214	20.8329	3.29608	34.753	0	28.9715	80.8396	101.408	22.4531
ENSDARG00000004280	seh1l	76.4788	59.3267	62.0386	96.4144	59.5335	43.2802	20.8844	18.1293	7.67365
ENSDARG00000004311	ldlrap1a	16.0376	104.576	30.1131	158.231	25.2298	70.4564	89.8293	286.767	80.8185
ENSDARG00000004318	cbwd	30.8643	26.3039	0	0	16.6148	0	0	0	0
ENSDARG00000004325	casp9	67.5448	9.47614	0	53.9509	0.16445	65.2153	5.18547	24.7311	214.675
ENSDARG00000004343	nelfe	10.4755	44.8223	100.12	46.9906	63.053	133.102	46.3461	85.5765	59.5462
ENSDARG00000004396	b3gnt5b	33.7228	74.2848	41.9586	30.6707	24.7061	0	0	33.9412	0
ENSDARG00000004405	snx10a	187.652	104.995	46.75	1.23548	19.2814	0	57.4675	0	24.2886
ENSDARG00000004427	dpy30	76.4987	143.05	206.07	57.1975	131.422	124.3	672.042	340.448	151.179
ENSDARG00000004436	fam92a1	0	0	31.162	0	0	34.9054	0	74.6678	8.20923
ENSDARG00000004452	tardbpl	91.6788	9.7019	39.099	36.5687	32.2417	63.337	18.1483	66.7731	125.842
ENSDARG00000004460	desi2	169.697	192.217	176.476	289.321	101.202	39.6826	0	19.5328	42.6784
ENSDARG00000004470	prkcsh	152.671	47.0559	80.643	178.104	26.5658	84.896	139.804	228.868	440.805
ENSDARG00000004492	pcyt1ab	24.0443	23.2176	16.08	44.6058	47.6482	0	0	0	0
ENSDARG00000004517	ppat	6.53608	11.3214	28.7519	20.1197	68.3646	41.1799	50.0888	91.453	242.639
ENSDARG00000004525	zgc:63882	72.7745	63.989	58.2891	60.8947	43.4384	113.172	7.65272	12.8291	81.4895
ENSDARG00000004527	pin4	54.5886	118.324	45.413	78.9878	0	71.5999	335.247	296.564	226.607
ENSDARG00000004529	zgc:173742	103.584	32.4037	27.0039	47.1089	57.7809	24.0326	8.94572	34.6811	8.05983
ENSDARG00000004537	kmt2a	3.64536	0	3.9265	1.95958	4.34771	4.75775	12.9263	1.03769	5.37727
ENSDARG00000004574	gtf3c2	13.9592	34.9205	9.88405	18.4052	21.4764	16.1744	0	0	0
ENSDARG00000004576	plk4	2.83732	5.24581	8.0037	10.023	19.4946	13.0417	0	0	0
ENSDARG00000004581	sel1l	27.8459	1.37532	14.2214	0	12.1059	0	0	0	1.20954
ENSDARG00000004587	kat5a	2.09264	0	0	4.25852	0	26.223	0	125.223	20.1576
ENSDARG00000004594	znf800a	34.0004	51.4393	30.6357	25.832	66.8747	23.5276	12.8407	16.7412	39.6197
ENSDARG00000004616	mtmr2	34.6231	0	0.620864	0	31.8773	0	96.1222	30.7435	57.5384
ENSDARG00000004632	egln1b	39.5972	7.82316	0.042449	64.6133	31.3141	7.1631	24.8391	0	143.079
ENSDARG00000004636	ccdc9	18.9822	14.9703	7.90434	13.1605	0	4.21018	22.4106	2.81791	19.3843
ENSDARG00000004672	ptk2ab	6.343	0.361558	3.44409	3.10869	2.32149	0	0	0.422868	0
ENSDARG00000004680	dnajb6a	15.199	6.59878	43.134	46.1519	61.2318	0	0	27.1193	38.8367
ENSDARG00000004687	acaa1	0	0	0	0	0	0	222.389	177.695	98.2786
ENSDARG00000004692	nabp1a	26.525	46.0978	18.1041	0	46.5554	40.7576	0	24.3782	8.18899
ENSDARG00000004696	eefsec	7.58105	0	19.7251	0	17.0498	34.0691	0	0	0
ENSDARG00000004702	irf2bp2a	0	3.233	54.0837	54.6706	16.8499	58.328	33.7903	1.767	33.3893
ENSDARG00000004706	syf2	98.4473	60.0319	91.3539	160.182	135.77	181.993	192.309	184.402	81.4598
ENSDARG00000004713	mad2l1	631.249	627.997	381.842	644.962	537.142	401.766	100.913	302.881	185.263
ENSDARG00000004726	trappc11	5.58061	5.72417	5.3549	0	0	0.92129	0	7.14186	19.5007
ENSDARG00000004727	cmss1	37.4151	102.363	52.005	62.5131	134.459	38.2421	414.143	241.438	190.647
ENSDARG00000004735	hnrnpub	33.3997	65.4693	112.351	65.0649	77.8981	44.8723	190.417	41.526	56.1313
ENSDARG00000004745	lmbr1l	0	27.1806	49.4859	58.1355	22.0724	8.03596	0	14.8352	0
ENSDARG00000004754	hspa4a	38.4202	28.4095	107.784	62.4097	54.5031	43.0661	56.0291	61.8001	62.9423
ENSDARG00000004757	ybx1	347.02	267.093	418.293	450.27	418.348	444.355	189.993	79.4803	110.159
ENSDARG00000004774	wdr36	21.6049	15.775	28.9954	48.4049	34.9904	37.5332	107.972	72.9217	60.817
ENSDARG00000004785	cops2	27.3568	67.547	36.5272	0	75.323	19.2311	90.0056	196.049	25.8819
ENSDARG00000004806	grwd1	132.868	51.8766	138.458	34.0405	140.967	111.654	0	0	8.04889
ENSDARG00000004823	asz1	141.184	125.193	241.077	159.598	43.1571	166.224	12.973	0	78.1875
ENSDARG00000004830	flot2a	7.36327	0	0	0	0	5.31064	23.8688	33.4876	29.2468
ENSDARG00000004840	rassf1	15.9431	0	11.0907	31.6566	31.6232	71.6286	99.573	0	63.6554
ENSDARG00000004843	foxp1a	5.42016	0	1.90778	8.89012	0.510857	0.109574	0	0	9.91265
ENSDARG00000004851	hinfp	8.31464	20.5054	8.38702	0	20.0878	0	0	0	13.0505
ENSDARG00000004866	fam63a	35.9362	7.55267	23.2691	16.7964	46.2602	70.0054	57.7671	49.5297	1.5201
ENSDARG00000004870	psen1	0.276731	13.5921	60.3664	0	17.3126	0	44.7093	14.3206	98.9478
ENSDARG00000004874	spata6l	100.748	67.6289	80.6178	103.004	72.5693	128.776	194.748	146.585	33.8909
ENSDARG00000004877	rock2b	0	10.2094	4.86299	0	6.00396	0	0.737773	0	0
ENSDARG00000004889	aga	86.4662	0.216902	37.608	0	38.4004	0	73.8592	0	74.1366
ENSDARG00000004891	pex19	10.0211	26.8727	19.8101	67.0543	57.131	19.122	71.7953	49.7224	91.1287
ENSDARG00000004906	stip1	66.7424	53.5242	80.1857	46.7389	67.0696	93.7032	51.5723	33.2474	44.0339
ENSDARG00000004925	immp2l	62.1047	4.97569	67.4817	90.2631	0	117.702	100.541	0	73.4136
ENSDARG00000004937	skp2	40.6517	120.984	67.2127	5.91286	78.4057	127.928	3.09575	20.6082	0
ENSDARG00000004939	mtdhb	10.9304	14.1067	27.2464	21.2077	0	29.6132	0	0	0
ENSDARG00000004948	bccip	47.0145	57.1963	187.723	110.886	152.107	20.7389	278.296	139.805	346.477
ENSDARG00000004956	zmat2	196.565	212.35	332.049	340.033	315.406	186.328	348.493	350.933	238.677
ENSDARG00000004979	elovl5	0	0	12.9085	0	6.54169	12.6715	0	0	0
ENSDARG00000005010	si:dkeyp-2e4.8	0	0	0	30.1245	59.2242	0	0	0	10.3948
ENSDARG00000005015	tspy	4.58005	0	32.7202	4.08803	0	0.628357	0	0	0
ENSDARG00000005026	tshz1	0.635056	9.61868	0	0	0	0	0	2.24217	10.2939
ENSDARG00000005049	rab20	64.8156	35.066	53.3447	40.4317	52.8924	34.4113	49.6238	0	0
ENSDARG00000005057	dimt1l	0	0	0	0	108.215	61.2569	14.5502	0	28.1912
ENSDARG00000005058	ncapd2	44.5436	67.1497	95.5069	42.3791	48.2102	23.0985	4.44845	30.3625	4.24616
ENSDARG00000005078	eif4e3	23.1063	16.5211	14.1948	0	0	0	0	0	41.0385
ENSDARG00000005098	zgc:86764	57.5221	21.9949	112.843	57.3901	30.0662	37.9848	0	0	18.9863
ENSDARG00000005108	oclna	0	44.2079	0	25.2216	56.3432	20.3006	0	0	0
ENSDARG00000005115	calub	22.0956	49.8874	73.8819	39.5146	35.7936	6.56462	0	14.865	0
ENSDARG00000005122	atp2a2b	1.3393	6.3007	0	6.34112	7.95381	0	0	0	0
ENSDARG00000005128	rnaseh2b	9.05854	0	47.265	0.353739	0.257852	0	299.056	369.475	0
ENSDARG00000005134	psmd11b	61.3347	11.3354	40.9467	207.769	31.1038	113.48	256.993	344.57	309.605
ENSDARG00000005162	tpm3	89.9329	45.2545	96.8314	75.8327	61.1056	40.9345	48.9117	44.9742	41.229
ENSDARG00000005163	efr3a	10.0198	0	4.677	0	12.8946	0	11.2174	0	5.26567
ENSDARG00000005172	dynll2b	563.338	411.538	77.5829	244.945	262.014	0	481.173	319.359	460.604
ENSDARG00000005186	sp4	0.245987	0	0	0	0	5.91479	33.2377	11.5594	0
ENSDARG00000005191	ahcy	68.0194	18.1577	49.6179	95.682	72.2379	31.2958	117.524	97.8695	0
ENSDARG00000005210	coro2a	12.5791	13.9135	0.147165	0.110429	0	14.1616	0	0	17.3514
ENSDARG00000005220	pdcd6	36.2352	30.4363	19.1875	0	0	0	0	0	0
ENSDARG00000005230	ssr2	233.805	239.721	270.935	124.072	184.761	171.044	186.752	284.953	218.534
ENSDARG00000005236	srcap	1.70762	4.59493	3.50402	1.71208	6.85	8.75429	0	0	0
ENSDARG00000005246	asb3	0	0	37.1364	0	125.557	76.7136	0	66.4192	45.8186
ENSDARG00000005251	rpe	10.9804	70.7111	0	29.6657	81.7908	24.8354	0	31.2013	0
ENSDARG00000005254	kdelr2a	229.394	204.457	293.824	138.129	98.41	95.37	0	34.5461	0
ENSDARG00000005271	zc3h12a	6.14812	10.2918	0	0	17.3428	0	26.0223	48.7216	0
ENSDARG00000005274	rad52	4.30999	0	0	0	0	0	25.8057	0	8.06444
ENSDARG00000005315	celf1	20.4631	9.31479	29.483	0	26.2911	21.37	0	14.8638	0
ENSDARG00000005318	stam2	13.7417	19.4104	0	22.0564	23.6807	0	0	18.9922	0
ENSDARG00000005350	dip2ba	17.6758	3.99777	2.15821	0	0	0	0	0	0
ENSDARG00000005355	larp6	11.1726	20.3129	84.2893	12.2792	27.1653	20.748	0	0	15.1059
ENSDARG00000005359	sucla2	28.8233	49.1207	53.4224	73.1499	45.5109	15.2318	99.3467	139.903	151.126
ENSDARG00000005382	prdm9	12.3877	40.272	0	37.6	22.0639	8.41903	20.7786	0	0
ENSDARG00000005423	pgam1a	77.0026	18.464	24.2185	0	24.229	29.4813	5.12815	0	53.8417
ENSDARG00000005425	wdfy1	31.2836	121.587	19.8473	159.607	38.0569	87.5837	142.519	160.127	96.1372
ENSDARG00000005448	mtfmt	25.0082	35.6098	0	0	12.4115	34.8559	0	0	0
ENSDARG00000005451	gdi2	68.0282	18.0412	51.3949	78.1223	71.2978	22.1443	40.8502	40.2023	17.133
ENSDARG00000005454	tacc3	28.5768	14.4181	42.9873	27.5914	22.9974	24.7235	0.090132	1.73581	0
ENSDARG00000005456	katnb1	0	0	11.6013	0	18.0748	0	37.4561	25.6639	60.3528
ENSDARG00000005458	csnk1g2a	24.3509	11.0326	32.8166	46.797	89.0416	70.788	116.509	87.4516	67.9905
ENSDARG00000005462	kif4	12.7134	16.4333	0	0	0	0	13.5244	0	0
ENSDARG00000005463	slc30a1a	8.21688	0	0	0	0	74.6348	0	13.7635	17.2038
ENSDARG00000005500	dgcr6	0	0	41.6214	21.9714	43.7358	139.156	0	69.348	0
ENSDARG00000005513	naca	142.627	224.936	114.044	188.134	242.914	244.18	252.832	441.607	226.426
ENSDARG00000005536	ubr7	101.05	93.5161	31.1303	86.3648	73.6088	164.677	0	0	8.40593
ENSDARG00000005540	xpo7	6.43986	0	0	5.14835	0	0.568535	0	15.2112	0
ENSDARG00000005544	btbd3a	7.54046	0	0	23.8974	10.0684	14.0938	0	0	41.0863
ENSDARG00000005549	znf710b	8.2811	0	0	0	0	0	30.3607	19.1334	0
ENSDARG00000005551	hnrnph1l	94.5504	29.1089	204.101	76.318	91.3376	203.447	549.402	192.622	260.888
ENSDARG00000005560	ywhah	15.9293	0	8.33244	36.3525	61.3263	75.0538	189.153	155.099	102.731
ENSDARG00000005561	gfm2	0	0	0	17.5907	0	6.50459	37.7836	22.2457	24.6157
ENSDARG00000005576	mphosph8	70.9827	67.2283	64.9576	22.5932	40.1891	27.2868	41.8773	56.1992	24.5027
ENSDARG00000005590	mtf2	21.4785	12.0473	0.0531848	0	19.0338	14.0567	0	0	0
ENSDARG00000005606	paxip1	17.8517	21.654	18.787	0.0827639	26.0455	20.4194	0	28.4007	0
ENSDARG00000005612	aph1b	110.484	50.7786	160.624	145.966	176.942	230.569	40.392	226.823	105.672
ENSDARG00000005619	nek2	180.646	215.869	166.796	148.187	168.91	30.0052	0	0	0
ENSDARG00000005625	tmem57a	13.9764	13.5686	8.09988	10.8494	20.2445	33.6833	43.9474	5.54971	37.232
ENSDARG00000005640	adat3	64.4916	72.3569	131.226	0	0	0	61.4296	0	86.6959
ENSDARG00000005643	gcat	14.9501	31.3213	63.8216	49.5721	130.383	81.7628	0	31.6976	0
ENSDARG00000005651	hrasb	27.3881	65.1625	37.9421	96.2853	5.95246	18.0023	5.65178	44.8733	25.4951
ENSDARG00000005673	f3b	28.0929	32.4341	0	33.0897	0	0	0	0	34.1041
ENSDARG00000005675	sec61a1l	237.201	94.6162	112.309	107.14	68.4953	44.4339	0.803814	13.0046	37.028
ENSDARG00000005679	trip10a	0.686961	30.0746	12.4774	0	0	15.7568	21.7389	0	0
ENSDARG00000005699	ddx19	104.347	113.263	101.664	98.7946	101.135	69.1078	4.22202	21.5025	60.8165
ENSDARG00000005738	rpf1	76.0153	66.8627	156.675	156.711	86.3665	66.7925	267.762	89.2606	60.3702
ENSDARG00000005772	tsr2	89.4149	30.9241	101.342	79.0899	169.563	240.775	96.2972	115.461	208.274
ENSDARG00000005774	ddx3b	26.4928	10.6319	7.0695	18.7473	31.1357	6.71894	0.720537	0	33.1542
ENSDARG00000005786	ppm1f	0	12.0957	0	27.4307	25.3516	12.5663	28.4095	28.9718	0
ENSDARG00000005791	rpl28	62.1164	50.4965	0	93.7332	81.564	95.3179	367.273	192.48	246.452
ENSDARG00000005799	smim14	14.8062	33.1765	5.2645	0	0	0	0	0	0
ENSDARG00000005827	eif2s1a	536.048	351.382	458.116	315.753	388.703	365.316	260.527	361.37	265.966
ENSDARG00000005828	faima	0	11.7231	0	0	0	0	0	5.18645	6.2625
ENSDARG00000005840	got2b	29.0508	0	43.9391	94.2326	0	0	0	15.9405	0
ENSDARG00000005861	ralgapa2	10.4272	11.1024	0	15.2855	7.54749	0	0	10.9548	0
ENSDARG00000005867	gon4l	4.412	4.65484	5.78188	14.7127	0.042823	6.78993	0	0	0
ENSDARG00000005870	mmadhc	11.7761	0	41.3899	0	30.7847	0	0	105.26	0
ENSDARG00000005891	cyb5r3	11.7345	9.90044	0	0	0	0	8.68312	0	0
ENSDARG00000005908	clk4b	43.7756	20.5149	76.6778	40.8252	10.7685	131.736	0.0979387	87.79	0
ENSDARG00000005915	tcf3a	0	8.25237	0	10.7002	13.3154	25.1123	1.32432	5.36084	19.931
ENSDARG00000005926	ak2	83.5681	74.182	43.8876	3.79143	0.7127	48.3187	52.9473	49.9999	73.311
ENSDARG00000005927	tbc1d17	0	0	50.2707	39.9974	0	8.55295	0	0	0
ENSDARG00000005941	yes1	0	16.5503	6.49142	0	9.5501	13.2025	0	25.0134	10.8783
ENSDARG00000005945	sart1	42.2975	79.4555	34.3955	91.0583	109.959	38.2319	41.475	114.125	41.8702
ENSDARG00000005948	ankmy2a	84.0595	34.6358	21.9214	27.9957	63.6302	42.0046	21.8133	0	0
ENSDARG00000005972	ric8b	0	3.58724	22.3147	25.1456	24.72	0	0	28.1942	0
ENSDARG00000005980	sfswap	18.8686	0	9.03285	20.0291	21.3492	9.74231	0	6.16759	0
ENSDARG00000005989	rgl1	13.2993	0	7.33237	0.08869	20.3454	0	0	0	8.84612
ENSDARG00000005993	prc1b	17.3265	0	36.2859	0	28.8217	0	0	0	0
ENSDARG00000006003	mycla	92.2251	128.726	238.062	395.147	197.909	54.1343	33.017	14.7531	61.4227
ENSDARG00000006010	bmi1a	112.878	72.3153	41.4376	124.355	110.57	79.2674	0	0	15.6767
ENSDARG00000006011	klhl42	6.88826	0	0	0	0	0	0	18.0251	15.6143
ENSDARG00000006019	tktb	23.9368	68.284	186.883	0	82.2595	52.9137	101.39	74.8863	31.9041
ENSDARG00000006025	tp53i11b	9.23328	18.5849	24.9559	2.45305	23.6694	16.4541	45.3004	0	0
ENSDARG00000006029	lta4h	22.7239	0	12.2111	56.6943	20.4166	0	16.4445	0	0
ENSDARG00000006031	abat	17.7589	0	0	0	0	27.8202	40.8082	0.322717	0
ENSDARG00000006038	aebp2	0	0.61758	56.0581	14.7414	6.57456	27.578	0	0	90.2479
ENSDARG00000006040	cyp20a1	19.7322	0	50.0787	0	25.0625	74.3213	109.392	71.0254	190.19
ENSDARG00000006062	akap1b	28.749	14.1846	70.3903	9.25824	26.4207	27.2884	39.2698	22.8114	0
ENSDARG00000006074	uck2a	137.448	65.858	28.1775	49.985	72.6117	46.2986	29.8597	0	19.7214
ENSDARG00000006092	rad21a	43.4257	49.7388	80.1403	58.0916	44.6109	177.7	122.904	156.198	231.912
ENSDARG00000006124	kdm5c	8.52125	2.95437	6.34904	1.52022	6.1493	6.21927	2.30732	14.003	20.4067
ENSDARG00000006125	csnk1db	41.9878	26.7492	26.5943	106.88	13.267	0	33.3644	0	30.114
ENSDARG00000006128	cep170aa	0	0	0	0	0	9.77867	14.2716	0	8.74199
ENSDARG00000006192	gatad2ab	26.4669	21.7407	21.8261	30.1985	22.4434	29.019	24.5017	5.89631	35.5187
ENSDARG00000006196	sav1	10.4887	18.4783	6.95586	0	18.7212	28.5554	1.74454	19.407	100.623
ENSDARG00000006200	eif4g1a	8.88966	9.49383	11.6867	48.9601	45.0336	13.5944	20.0113	1.81649	0
ENSDARG00000006207	gpx1b	1.1544	51.3381	0	0	0	141.484	111.75	78.3881	36.8845
ENSDARG00000006219	gnl3	110.058	145.612	114.318	262.848	340.864	422.798	0	145.136	297.538
ENSDARG00000006225	ddx39aa	399.884	363.587	955.685	1026.05	791.219	914.992	1035.73	984.159	524.075
ENSDARG00000006235	brms1la	0	21.0512	12.8471	33.5703	0	8.64854	0	72.6014	25.3753
ENSDARG00000006240	slc27a1a	5.14809	0	2.6438	0.147174	1.91228	4.27727	0	0	0
ENSDARG00000006242	ptp4a1	42.5093	35.792	78.5094	60.6588	87.037	112.21	21.332	48.8769	30.0386
ENSDARG00000006251	ell2	10.7929	1.58489	16.8807	9.50432	17.5497	12.9598	0	6.91542	20.3162
ENSDARG00000006253	mier3a	11.1856	3.39423	0	7.77957	0	0	0	0	0
ENSDARG00000006257	vldlr	7.79675	24.8484	23.259	6.63606	0.954115	0	0	17.6594	0
ENSDARG00000006260	tuba8l4	5.98043	0	23.1114	153.862	48.5635	194.355	94.826	129.955	161.656
ENSDARG00000006266	stat1a	0.090411	0	0	0	1.23874	0	27.7666	23.1938	22.8131
ENSDARG00000006272	mpp5a	11.1555	0	0	0	10.0073	19.3875	6.40759	0	0
ENSDARG00000006283	waslb	79.6979	49.6566	36.3105	15.3331	65.1395	54.647	14.8551	13.38	21.3785
ENSDARG00000006290	ndufs5	23.9516	0	52.9391	0	37.6701	40.5245	170.889	621.719	424.515
ENSDARG00000006300	psmd9	112.916	85.204	0.869879	38.0201	66.6108	53.1042	151.348	129.42	68.8005
ENSDARG00000006301	raph1a	1.92855	0	0	3.44084	2.91209	0	0	10.3617	1.33837
ENSDARG00000006307	shisa4	0	2.93487	4.31236	0	0	0	0	12.9519	0
ENSDARG00000006314	itgav	11.0346	3.79654	13.8095	0.085281	0	0	5.66993	0	9.43251
ENSDARG00000006316	rpl23a	104.594	110.674	113.723	122.342	134.457	183.206	692.866	376.547	407.294
ENSDARG00000006332	snx14	0	7.72655	16.1196	0	0	18.0399	0	15.1263	0
ENSDARG00000006345	med17	0	0	0	0	0	0	144.413	72.4892	40.4046
ENSDARG00000006353	itga5	19.8638	6.14517	16.9092	16.0087	11.0442	24.4362	40.3528	11.0236	9.29518
ENSDARG00000006389	smad2	40.1342	47.5483	20.0766	41.2031	21.1899	23.4855	9.89027	3.28442	4.31971
ENSDARG00000006392	exosc9	99.3098	64.2052	200.646	119.731	143.294	98.9317	154.257	83.6683	0
ENSDARG00000006395	rbm25b	45.5414	43.1032	45.6702	4.76792	47.1808	77.3491	0	32.5441	22.6993
ENSDARG00000006397	laptm4a	57.0576	12.1912	105.153	31.9395	68.1874	70.0896	0	0	0
ENSDARG00000006399	ywhae1	73.9078	217.574	207.726	178.721	110.831	39.765	21.2239	25.0274	88.7283
ENSDARG00000006408	hmgb3b	652.494	529.396	708.412	633.099	611.035	345.708	53.3704	150.505	158.882
ENSDARG00000006409	mapk12b	3.65363	0	0	0	0.860933	0	118.279	0	45.4251
ENSDARG00000006413	rpl38	38.5326	57.2474	50.0921	19.0838	46.3224	15.3848	184.942	216.436	132.984
ENSDARG00000006427	fabp2	0	0	0	0	1.18754	0	46.933	159.434	0
ENSDARG00000006434	polr1e	58.3825	45.0184	27.8192	39.2977	7.1424	119.679	50.1275	11.4201	20.0349
ENSDARG00000006477	ddi2	33.5274	17.6417	31.887	45.4468	8.79685	31.5407	0	25.4978	0.548474
ENSDARG00000006487	anp32a	99.5884	120.969	120.007	190.144	156.296	228.14	30.4842	45.8585	72.5213
ENSDARG00000006494	asb7	1.56506	4.06603	1.61187	7.48025	25.2499	20.1935	0	21.8096	4.68365
ENSDARG00000006524	supt6h	24.385	13.5136	11.4648	31.1342	38.2124	30.92	14.6211	13.138	14.9192
ENSDARG00000006527	brd3a	147.401	180.203	144.496	287.92	227.075	273.536	23.1446	62.73	179.216
ENSDARG00000006545	rgp1	28.4242	14.6436	61.0932	66.0254	58.4777	48.9331	0	124.017	76.6688
ENSDARG00000006553	rras	86.4288	85.455	134.833	78.1821	148.572	78.5418	0	33.6048	2.54616
ENSDARG00000006566	nlk1	9.85804	0	0	0	29.5409	7.21554	0	0	11.1053
ENSDARG00000006567	dus4l	88.4147	47.4358	0.749635	0	0	39.2242	0	0	29.2375
ENSDARG00000006577	nadka	10.4864	19.7286	32.2838	15.6527	69.0806	0	0	0	0
ENSDARG00000006580	cldnd	210.794	513.226	401.704	33.1648	155.201	98.304	130.636	0	49.1293
ENSDARG00000006584	phf8	14.8517	0	0	0	0	27.4627	7.24165	4.76898	0
ENSDARG00000006600	lsm14aa	5.54991	11.4368	23.8483	28.8903	23.5922	10.4081	0	0	0
ENSDARG00000006603	csrp1a	8.83395	79.451	17.1892	0	0	0	0	0	0
ENSDARG00000006604	pvrl3b	24.1977	18.3582	16.5638	4.14721	13.9809	4.02	0	37.0103	0
ENSDARG00000006621	pspc1	22.3233	29.8904	35.8735	24.5567	20.3715	0	17.8016	89.9878	71.9024
ENSDARG00000006624	ppp2r2ab	7.08447	15.3375	48.0302	110.686	71.2892	25.1164	0	76.1196	14.8347
ENSDARG00000006639	lnpb	2.70742	0	13.0811	20.2903	0.106795	0	6.04453	0.231041	60.2663
ENSDARG00000006640	eomesa	18.6416	32.5707	8.61057	1.17741	10.4554	2.11535	0	0	0
ENSDARG00000006642	drg2	82.8338	43.3564	127.852	113.832	69.9828	70.4959	351.804	140.265	320.357
ENSDARG00000006666	BUD13	27.3251	31.4333	54.9345	58.9408	0	45.0325	24.8132	64.7108	105.605
ENSDARG00000006672	fam49a	34.2297	71.3366	38.0924	52.3885	59.8835	92.3218	95.666	49.8937	41.4589
ENSDARG00000006683	arhgef6	4.28046	15.3628	2.60188	0	0	0	0	2.12858	0
ENSDARG00000006691	rpl12	41.0868	48.7364	0	0	37.1296	45.695	108.389	2.49869	15.4361
ENSDARG00000006719	specc1la	7.31424	3.43654	0	0	0	0	7.0441	0	7.73815
ENSDARG00000006754	mllt3	11.2732	9.31766	0	9.77942	0	0	21.6482	0.190139	0
ENSDARG00000006766	snd1	4.9035	0	5.91951	8.46278	3.78339	0	31.3488	0	0
ENSDARG00000006773	elovl4a	0	0	13.0916	0	11.5916	26.6414	0	15.0243	0
ENSDARG00000006782	rb1	0	6.98326	13.7092	17.3124	0	8.60051	0	0	3.14448
ENSDARG00000006786	copz2	18.5246	16.3309	14.7686	0	59.2215	0	0	0	0
ENSDARG00000006791	arntl1a	19.2281	27.7024	14.0812	91.7636	0	44.4589	0	0	0
ENSDARG00000006818	urod	0	0	0	0	0	30.1347	137.234	119.483	0
ENSDARG00000006837	mycn	39.5842	20.7278	51.7998	51.3336	43.8198	17.0724	12.9417	21.2949	0
ENSDARG00000006840	gnmt	16.903	118.465	0	20.0821	101.477	55.2652	87.2438	104.054	51.807
ENSDARG00000006859	nkain1	0	10.1198	13.2382	66.7436	28.0197	41.0071	138.106	39.2107	109.111
ENSDARG00000006862	kifap3b	4.57017	0	0	0	12.2477	0	0	12.661	26.7454
ENSDARG00000006889	mpped2a	4.95236	10.2985	9.68892	0	20.0149	10.4102	0	18.5573	2.22394
ENSDARG00000006900	impdh2	43.5539	44.2003	59.8808	92.0697	35.0293	24.4588	14.4727	72.3647	108.898
ENSDARG00000006915	arl8ba	9.23826	56.99	16.6729	0	0	13.0831	0	68.6516	0
ENSDARG00000006921	lrp5	1.27177	1.85276	0	0	0	6.83482	0	0	0
ENSDARG00000006963	cse1l	35.6588	15.9976	24.1171	60.8823	1.26519	0	63.7173	2.72558	18.8376
ENSDARG00000006990	creld1b	0	27.3362	0	2.20365	0	0.285933	0	0	34.987
ENSDARG00000007025	ttc9c	34.6821	34.9254	23.3097	234.177	176.165	37.4675	0	124.529	110.536
ENSDARG00000007034	hnrpkl	59.5983	0	12.1534	50.0784	89.6528	80.9655	72.9423	178.957	165.324
ENSDARG00000007045	cnot4a	9.48802	5.8968	16.5409	23.2098	38.1173	27.096	0	0	9.17549
ENSDARG00000007065	mrps18b	227.066	264.556	161.035	273.861	253.61	350.163	10.5446	333.025	431.482
ENSDARG00000007080	rhcgl1	1.21106	25.4475	0	32.663	0	17.2515	0	0	0
ENSDARG00000007081	pias4a	12.6605	20.1981	49.5065	46.5764	18.6808	44.4924	38.8432	71.3187	42.63
ENSDARG00000007092	xab2	11.0033	0	11.8129	0	0	7.2232	0	10.2604	42.8887
ENSDARG00000007098	itm2ba	2.19502	28.6258	149.893	54.0424	0	17.3003	0	137.418	28.3983
ENSDARG00000007099	cx43.4	203.728	240.583	356.901	273.276	329.116	390.348	363.447	229.278	500.922
ENSDARG00000007108	lipia	38.1898	0	0	68.4703	0	0	52.1606	0	0
ENSDARG00000007127	acat2	28.7016	0	3.36876	0	16.2353	16.6139	72.9032	173.335	38.9767
ENSDARG00000007130	mrto4	109.378	118.312	196.401	59.4399	154.291	435.599	717.512	609.822	347.556
ENSDARG00000007135	cnot3a	19.1975	0	5.53445	11.6964	5.53946	16.59	48.6559	0	13.2628
ENSDARG00000007141	psmc3	120.269	109.694	181.73	46.7219	143.581	132.776	434.242	301.324	116.863
ENSDARG00000007169	itgb1bp1	0	28.0228	58.4976	0	71.3036	52.2712	66.2596	0	26.8468
ENSDARG00000007175	recql	0	11.6241	0	0	0	0	0.730992	5.71932	18.0772
ENSDARG00000007179	sash1a	8.71412	0.643189	0.637359	15.1056	4.1038	5.49244	0	14.4669	13.0932
ENSDARG00000007186	ppp1r8a	0	0	0	0	49.0131	49.6856	0	64.7865	0
ENSDARG00000007195	grm2b	0	0.949284	2.58742	0.911976	1.80969	0.631835	0	0.446058	1.94813
ENSDARG00000007196	rae1	90.4689	25.2773	13.7028	48.9364	152.331	118.225	0	40.2939	0
ENSDARG00000007204	si:ch211-195b21.5	26.0686	38.0069	73.7491	61.2173	0.194508	129.459	112.014	122.157	38.9479
ENSDARG00000007207	cnpy2	0	33.6	0.834044	0	0	45.5627	0	51.7075	0
ENSDARG00000007216	abce1	17.7122	56.4944	75.715	49.0285	4.45229	106.079	94.8212	116.875	126.999
ENSDARG00000007217	wdr55	0	26.0509	75.8218	46.4149	52.8473	124.736	0	69.5559	140.01
ENSDARG00000007221	pbk	0	0	0	43.5154	0	49.33	0	0	31.0095
ENSDARG00000007231	ryk	17.0854	0	5.97639	0	17.3736	0	0	17.6079	20.3418
ENSDARG00000007244	acp2	0	10.4938	21.2483	57.34	0	0	31.9059	34.2087	33.0159
ENSDARG00000007250	use1	48.7903	19.7264	63.3296	4.70827	40.7707	16.493	0	0.910447	45.8217
ENSDARG00000007257	rab5ab	70.489	39.5482	0	62.9327	56.684	16.4392	33.0632	49.2775	80.3256
ENSDARG00000007264	gbas	41.4735	36.6524	82.7017	107.479	31.2351	46.1739	544.228	216.291	96.6277
ENSDARG00000007271	mynn	31.0292	15.727	23.6738	43.5492	27.5306	41.2302	0	0	8.47583
ENSDARG00000007278	ect2	2.47198	0	0	3.24139	2.06425	5.60412	0	0	7.13376
ENSDARG00000007279	yipf5	87.406	328.127	92.4735	96.2376	86.9647	40.3943	174.893	231.214	20.7027
ENSDARG00000007285	mrpl57	12.7018	6.43139	0	0	39.499	7.62619	22.0767	0	77.4937
ENSDARG00000007294	aco2	10.1656	24.8188	43.5172	0.398931	33.838	12.9883	0	17.67	16.2203
ENSDARG00000007302	sh3gl3b	45.335	39.0887	24.0799	30.3574	88.3814	0	0	0	42.2151
ENSDARG00000007315	tmpoa	38.4952	41.2592	76.3162	22.265	54.5036	45.4393	92.4142	17.2926	97.2267
ENSDARG00000007320	rpl7	132.581	174.245	65.5148	257.638	107.577	199.173	740.949	394.38	620.466
ENSDARG00000007323	chmp4bb	61.7454	117.606	52.8759	84.037	91.2834	100.734	27.7774	147.379	115.875
ENSDARG00000007329	tbx16	342.742	189.367	292.572	263.505	215.557	118.976	0	28.1567	0.046572
ENSDARG00000007347	degs1	3.93144	0	1.06961	4.17407	101.337	101.781	117.156	218.043	70.3649
ENSDARG00000007359	UBL4B	293.501	334.34	108.868	168.106	216.569	193.965	333.002	410.758	800.497
ENSDARG00000007362	sft2d1	31.0986	11.5531	5.00834	21.1589	0	0	44.5627	0.363216	0
ENSDARG00000007369	tcf7l1b	7.47304	0	0	5.34433	0.282944	18.3028	13.2719	0	0
ENSDARG00000007377	odc1	100.504	42.2039	21.5677	68.7246	12.4407	55.4744	122.137	63.2403	114.18
ENSDARG00000007385	cct7	73.4991	14.7962	86.8455	170.889	94.129	86.1007	176.854	250.103	288.918
ENSDARG00000007387	irf2a	181.905	71.9537	81.6799	166.123	149.895	127.976	0	33.1449	146.152
ENSDARG00000007396	rnd3b	0	0	0	0	0	54.9334	0	116.555	46.6979
ENSDARG00000007405	strap	138.212	315.256	93.001	182.509	84.5948	94.7705	100.956	181.702	141.496
ENSDARG00000007409	ppifa	81.4671	87.6748	0	65.6539	120.849	0	0	46.0054	63.4982
ENSDARG00000007413	arid2	15.0959	7.15524	18.2425	14.3514	29.9098	15.7042	0.26821	4.76074	8.69467
ENSDARG00000007418	chmp4c	34.9843	56.9542	29.6855	0	0	3.49625	195.294	0	31.6484
ENSDARG00000007429	ndor1	0	0	0	0	0	5.34877	68.2128	19.069	0
ENSDARG00000007436	avpr2aa	0	2.40408	0	0	0	1.86513	0	2.65736	0
ENSDARG00000007438	ube2ib	89.3809	11.0302	65.2042	221.721	182.368	326.739	353.615	501.388	517.744
ENSDARG00000007443	fbxl18	0	7.46325	11.9888	58.5226	0	0	0	0	0
ENSDARG00000007449	slc25a39	15.1025	32.6456	0	36.0173	0	5.42954	0	29.7643	0
ENSDARG00000007465	tdrd1	3.92065	6.7115	2.22578	0	0	3.36759	0	0	0
ENSDARG00000007477	fbxo8	13.3102	48.4183	9.9431	36.3547	0	54.1306	0	12.703	44.4229
ENSDARG00000007485	epc2	19.3603	1.36886	97.8146	44.5442	65.5783	59.3805	0	14.2897	23.6669
ENSDARG00000007494	st3gal8	45.5025	40.3287	58.9149	34.8439	0	9.92757	0	46.6308	0
ENSDARG00000007496	ufl1	0	4.07609	0	5.65637	0	0	0	9.30554	22.0583
ENSDARG00000007523	kmt2e	0.858025	2.35557	3.2877	1.39388	7.38681	0	12.2716	0	0
ENSDARG00000007526	ndufs2	83.2858	44.6681	140.429	61.0974	139.856	334.468	535.486	298.111	567.16
ENSDARG00000007531	zcchc9	42.7145	164.096	137.599	189.268	342.183	314.128	0	112.662	48.9131
ENSDARG00000007566	appbp2	19.939	24.7351	10.0723	11.5693	0	64.8174	47.0141	71.545	10.4456
ENSDARG00000007597	bloc1s4	92.7897	48.3692	103.103	84.2261	48.0737	38.0867	32.2804	4.68828	60.3709
ENSDARG00000007614	wwox	0	0	8.16023	7.90298	7.5669	0	0	38.418	0
ENSDARG00000007624	gins1	161.016	207.229	86.5758	234.993	107.777	158.068	19.8544	209.042	271.322
ENSDARG00000007630	mkrn2	0	0	6.80474	12.6792	33.2638	0	0	0	0
ENSDARG00000007639	cnot4b	33.7753	8.31688	30.7371	5.72633	7.00554	20.2652	0	19.1182	74.5165
ENSDARG00000007657	ccnh	52.1181	94.3743	129.352	45.6737	98.233	72.1913	71.9771	28.407	47.8865
ENSDARG00000007682	ppdpfa	13.3099	24.5896	67.1387	25.0078	19.7854	0	0	0	66.6051
ENSDARG00000007691	cul1b	0	0	25.468	0	9.3993	0	38.2444	38.2933	7.09396
ENSDARG00000007693	nfkbiab	38.2204	102.492	34.9866	160.897	161	129.814	48.907	26.7431	98.6148
ENSDARG00000007697	fabp7a	0	0	0	0	0	0	107.79	143.691	60.8946
ENSDARG00000007708	nsa2	140.955	97.9268	111.378	144.905	197.53	256.143	597.655	202.769	487.301
ENSDARG00000007711	rab3il1	34.7916	51.4118	61.6715	0	22.5373	1.90037	0	0	0
ENSDARG00000007720	sub1b	596.028	621.548	305.687	450.773	170.345	405.033	423.639	486.29	514.772
ENSDARG00000007722	nudt8	0	38.342	45.8869	7.76291	0	8.74492	0	0	0
ENSDARG00000007734	stn1	0	0	29.9109	84.1222	0	55.5447	65.7951	82.8583	135.665
ENSDARG00000007739	atp1a1a.2	5.30125	5.28375	4.08193	1.07245	5.62998	2.28292	1.67639	1.23066	4.12274
ENSDARG00000007743	il15l	13.3229	25.1259	12.8378	0	11.9902	10.7305	0	0.0713015	22.3023
ENSDARG00000007744	tsr1	19.2083	16.6852	28.5843	14.514	43.5518	47.0677	0	20.4217	0
ENSDARG00000007745	uqcrfs1	66.456	176.773	112.07	80.8895	95.2397	114.038	105.314	154.241	122.774
ENSDARG00000007751	lmnl3	18.9138	20.7303	32.8324	28.8963	0	0	0	30.5803	0
ENSDARG00000007755	wdr61	73.6001	49.0983	68.2043	11.0116	34.5583	41.1888	102.079	142.133	86.4123
ENSDARG00000007764	klhdc10	10.2158	8.99712	0	0	0	5.60759	0	0	0
ENSDARG00000007786	tmx2b	24.6054	0	24.9985	0	16.8735	22.0256	3.48842	21.2926	0
ENSDARG00000007791	ppp2r1ba	5.31836	0	0	3.04529	3.51628	11.1576	91.1774	18.9107	80.362
ENSDARG00000007795	cst3	48.7492	31.8804	13.4812	65.9129	35.6428	75.2686	96.214	149.477	0
ENSDARG00000007818	palm1b	5.97404	35.3935	13.1907	0	0	5.58358	0	0	5.9955
ENSDARG00000007823	atf3	59.2401	67.7891	26.9868	0	0.107112	0	0	0	51.4889
ENSDARG00000007825	map2k1	12.9989	13.9508	23.8942	40.9616	24.4779	0	37.4774	0	0
ENSDARG00000007836	ctsla	330.555	277.667	412.389	79.7496	105.936	414.276	331.238	195.327	232.109
ENSDARG00000007863	tra2a	161.596	79.1021	213.511	40.1209	147.131	517.216	13.5236	130.995	129.319
ENSDARG00000007867	dazap2	45.1671	18.3892	17.9535	1.32324	9.92408	39.2614	57.1889	56.3008	38.2956
ENSDARG00000007885	fancl	44.7864	45.6399	41.6533	0	25.2489	11.1599	0	31.4481	0
ENSDARG00000007886	slc35b2	0	0	1.06147	1.63408	0	1.85241	14.8522	0	26.1874
ENSDARG00000007892	pdcd2	0	0	27.0609	44.5657	24.5462	0	16.9111	89.8872	10.3612
ENSDARG00000007901	crnkl1	16.9516	0	18.525	34.3929	23.3134	29.9687	0	42.1648	0
ENSDARG00000007916	xpnpep3	54.7235	0	27.2843	0.159028	54.3888	10.7735	45.809	59.4285	19.9201
ENSDARG00000007918	ttc27	0	8.88111	8.42606	0	8.36635	0	0.0447174	59.9607	0
ENSDARG00000007923	ptpn1	24.9481	68.172	58.1781	61.9515	54.0766	74.0497	0	35.5057	0.392985
ENSDARG00000007943	gabpb2a	0.304723	18.6694	7.66973	0	22.0936	36.9308	0	20.5005	19.9556
ENSDARG00000007959	hibadhb	15.3727	71.1189	12.3108	0	0	40.7715	142.065	88.9142	163.37
ENSDARG00000007960	hnrnpaba	72.552	102.913	125.378	106.886	131.892	132.275	75.7313	109.027	190.94
ENSDARG00000007971	cks1b	143.696	87.6729	149.163	0	45.7955	177.898	131.185	32.1222	147.969
ENSDARG00000007989	nedd8	350.777	110.122	324.857	304.123	59.7793	312.421	334.312	471.058	245.83
ENSDARG00000007996	pou2f1b	0	0	0	0	1.50462	2.45057	0	4.973	0
ENSDARG00000008020	med31	163.385	36.9709	147.398	97.0347	59.3043	0	59.4473	37.8524	0
ENSDARG00000008022	kif18a	6.29587	8.47229	3.77272	33.8694	13.7273	40.644	0	24.6014	0
ENSDARG00000008032	sart3	14.7377	20.5216	20.4705	22.2486	51.4331	18.9066	31.7089	0	32.1219
ENSDARG00000008049	si:dkey-42i9.4	76.9061	76.4183	88.4576	49.8531	229.318	63.3931	142.463	55.896	0
ENSDARG00000008068	tma16	73.3716	57.1106	37.379	22.3957	64.4061	69.5465	0	62.8805	17.3113
ENSDARG00000008097	srsf9	11.5382	43.5357	87.969	21.1909	76.0379	76.5267	99.2483	121.303	58.4235
ENSDARG00000008105	mettl2a	36.1386	104.075	163.184	169.22	110.506	97.8788	0	91.5022	42.3208
ENSDARG00000008119	si:ch211-195d17.2	32.6367	40.9782	62.9385	30.4711	110.108	97.1166	0	33.205	46.8182
ENSDARG00000008133	foxl1	0	0	0	0	33.1016	0	0.151861	17.7729	3.33893
ENSDARG00000008141	rbl1	3.19326	0	23.7392	1.04065	0	24.3867	1.86017	23.3262	0
ENSDARG00000008142	stxbp3	3.53198	18.0644	0	0	0	32.0143	10.6925	0.508816	40.7412
ENSDARG00000008153	serinc5	38.136	0	25.8832	23.8365	3.26008	62.7222	78.1627	63.2405	11.7292
ENSDARG00000008155	sms	5.95429	21.9617	0	23.6086	0	0	48.9555	0	0
ENSDARG00000008184	mia3	11.1236	16.923	1.82336	19.5458	26.9266	1.00926	0.0406328	0	0
ENSDARG00000008188	sf1	4.98891	18.7997	73.5665	23.0994	6.71038	55.2292	0	1.47923	56.1402
ENSDARG00000008200	ugp2b	38.1893	146.192	40.687	148.011	25.2368	25.4942	0	20.3492	0
ENSDARG00000008218	znf410	0	29.7004	0	0	17.1704	26.9037	73.1477	37.6417	33.5417
ENSDARG00000008224	vps35	8.24637	8.84893	0	2.69763	29.3168	11.2104	20.426	6.00395	37.9748
ENSDARG00000008235	cog5	12.1125	0	10.6867	16.2274	5.87391	13.6593	10.604	0	0.120265
ENSDARG00000008237	sars	0	18.4586	0	80.1139	19.2359	22.8958	136.097	0	123.08
ENSDARG00000008238	manba	6.0646	12.8476	8.13753	0	0	0	0	17.7077	0
ENSDARG00000008239	mocs3	0	0	0	3.61682	0	0	75.8244	0	38.0614
ENSDARG00000008243	cct8	3.52481	66.3842	158.491	98.9825	62.5007	74.1115	22.1212	105.755	167.334
ENSDARG00000008247	vezf1a	29.4753	44.6002	24.0072	11.3769	82.6868	137.489	62.1609	34.6704	1.147
ENSDARG00000008255	cnot6a	56.6388	26.2914	12.3164	74.323	64.553	70.5495	19.6778	38.3052	2.44735
ENSDARG00000008278	rcor2	40.2645	34.5898	52.6733	15.3672	60.6305	10.5256	56.6508	39.8295	81.8652
ENSDARG00000008279	map2k7	20.2297	57.9868	0	81.2269	62.2813	7.94942	0	0	0
ENSDARG00000008287	fam114a1	26.8902	17.8312	8.97697	49.1862	0	29.7301	31.5481	66.7448	15.2477
ENSDARG00000008292	eif2s3	18.6734	26.0422	107.661	140.351	110.405	150.164	203.853	171.03	228.447
ENSDARG00000008310	ip6k2a	35.3419	11.5441	28.5432	46.3343	27.3528	0.193466	86.0395	8.84179	30.672
ENSDARG00000008322	ambra1a	11.3916	15.8575	4.66918	0	6.99998	9.53666	14.5868	10.652	0
ENSDARG00000008333	znfl2a	157.819	18.5055	362.402	0	147.208	299.096	8.71871	0	0
ENSDARG00000008363	mcl1b	90.0492	81.6019	21.1574	81.7132	17.9201	0	0	0	0.430388
ENSDARG00000008370	csnk1da	52.5496	18.549	23.7079	33.7085	46.9757	82.0433	0	30.6873	8.21254
ENSDARG00000008372	spred2b	0	16.6438	0	2.64368	1.30317	6.4733	0	2.56676	0
ENSDARG00000008377	epn2	4.77622	0	2.00615	0.559212	8.06615	5.94157	0.0439159	0	14.0668
ENSDARG00000008380	brd7	43.6075	75.7454	44.6997	51.2394	33.1756	15.4861	93.9533	75.3461	140.48
ENSDARG00000008383	arpc1a	163.085	209.042	111.568	114.469	12.2968	77.4954	88.1526	357.151	324.233
ENSDARG00000008395	snupn	28.5299	62.4919	28.9224	82.1541	146.316	38.6216	0	0	0
ENSDARG00000008396	ftr24	0	4.01662	13.7315	0	0	0	0	0	17.142
ENSDARG00000008407	tspan7b	26.8244	18.8465	0.103268	19.0884	0	0	0	33.2683	16.205
ENSDARG00000008434	bcl2l1	46.3237	7.25414	39.4085	80.0396	78.416	110.133	49.0245	43.1677	151.552
ENSDARG00000008447	fkbp4	41.0042	59.5083	15.5691	48.144	23.1099	22.0218	0	44.4751	0
ENSDARG00000008454	cpeb1b	5.706	0.405984	27.0261	4.29029	4.77151	21.7511	67.0292	0	34.1342
ENSDARG00000008461	anapc5	0	0	48.4723	0.162126	24.524	56.08	36.9118	28.5677	73.701
ENSDARG00000008472	apex2	14.0434	67.3299	24.6655	0	30.5842	33.4628	0	0	0
ENSDARG00000008480	trmt61a	58.3897	63.8391	0.0775033	13.4593	68.1153	115.45	29.5649	53.0974	38.777
ENSDARG00000008487	dmd	0	0	0	0.367105	2.99589	6.20085	9.05926	6.42696	4.25642
ENSDARG00000008490	ltv1	27.6391	16.023	103.64	5.86081	33.6287	0	0	28.3503	6.05042
ENSDARG00000008491	RDH13	22.9603	24.729	0	0	0	0	0	39.2177	23.331
ENSDARG00000008494	myl6	86.976	30.8861	69.9106	60.951	23.4355	52.5507	93.4728	31.7527	30.7451
ENSDARG00000008502	pno1	86.243	134.895	70.3111	46.5711	100.922	69.3558	74.8256	98.2889	149.204
ENSDARG00000008503	glcci1	0	0	8.18592	24.8012	0	0	0	47.7607	23.99
ENSDARG00000008541	chia.4	96.5953	171.051	189.83	210.64	90.6033	68.1462	0	0	33.9077
ENSDARG00000008542	yod1	2.06908	0	7.13871	74.9187	27.1284	17.2403	0	54.8098	15.0585
ENSDARG00000008551	pole3	392.748	160.513	227.225	117.634	48.7138	258.553	519.304	197.214	495.929
ENSDARG00000008560	brap	0	14.7835	0	35.9889	11.8583	0	4.19701	60.7667	0
ENSDARG00000008568	slc25a24	0	21.5267	0	33.3625	38.7822	0	0	16.9697	38.1434
ENSDARG00000008573	fam20b	0	0	0	0	0	24.3134	34.1663	2.20968	1.41534
ENSDARG00000008592	mtmr8	0	8.45315	0	16.1964	8.20607	33.0184	0	8.31177	27.7014
ENSDARG00000008623	cops3	4.29478	110.156	40.7089	50.0234	114.576	41.5154	193.257	129.394	87.9309
ENSDARG00000008639	kifap3a	6.77406	0	3.97514	9.2731	0	0	0	0	35.3843
ENSDARG00000008660	coro1b	3.1418	0	10.4051	13.6654	0	6.4372	0	0	0
ENSDARG00000008678	snx3	98.3288	48.7906	116.929	115.732	33.8162	42.5001	68.9639	61.6541	43.7741
ENSDARG00000008703	apeh	4.75042	0	0.100371	0	0	7.97176	44.3454	0	9.88412
ENSDARG00000008706	paip2b	59.7869	96.1654	214.013	133.882	143.23	265.244	410.984	208.379	463.817
ENSDARG00000008732	zgc:66479	17.515	17.739	14.4296	0	0	0	0	0	22.6737
ENSDARG00000008735	atp6ap2	48.4585	91.0618	82.8566	136.135	65.7909	74.1253	60.8176	65.675	129.264
ENSDARG00000008740	esf1	5.06126	32.9212	0	5.81957	23.7051	68.756	24.0192	37.5977	28.9702
ENSDARG00000008748	ube2na	231.889	167.434	176.87	225.059	104.091	388.655	427.731	416.912	169.169
ENSDARG00000008757	entpd6	16.7795	55.4688	32.4712	0	8.57373	74.1857	0	44.3087	0
ENSDARG00000008765	tmed5	65.6653	17.6372	0	25.6455	36.9567	0	0	0	0
ENSDARG00000008784	prpf4ba	11.7336	20.3697	0	22.5661	3.75749	3.83646	0	0.196124	0
ENSDARG00000008785	dldh	150.219	46.7071	68.9504	121.845	136.655	223.055	143.363	131.837	83.6016
ENSDARG00000008796	her5	194.221	297.382	139.129	193.613	107.794	27.426	0	0	0
ENSDARG00000008803	marcksb	218.015	272.162	356.084	499.355	381.253	330.804	115.959	153.982	127.281
ENSDARG00000008805	orc3	18.7909	0	50.1096	13.9021	70.8763	59.236	2.89781	76.9902	148.245
ENSDARG00000008807	bokb	491.648	439.907	271.385	523.921	31.4633	181.494	85.4269	0.207386	227.399
ENSDARG00000008808	eml2	7.7926	2.76341	7.40563	0	0	0	0	0	0
ENSDARG00000008816	glud1a	43.7904	19.2156	51.8046	0	0.219075	26.549	0	16.7758	26.533
ENSDARG00000008818	hsf1	12.7392	0	2.47148	9.25208	16.3748	24.9617	0	0	0
ENSDARG00000008840	hmbsa	12.4533	77.6682	47.8708	18.203	15.0379	54.05	88.2654	58.584	0
ENSDARG00000008859	mylipa	87.0449	230.364	303.011	359.112	202.121	327.479	18.3773	49.0168	35.1452
ENSDARG00000008867	rap1b	13.2146	1.18563	0	16.0883	0	0	2.7918	1.59798	0
ENSDARG00000008884	hprt1	18.8124	0	15.2996	0	0	18.3601	0	0	0
ENSDARG00000008886	msx1b	27.2671	0	51.1593	30.8248	29.7681	0	0	0	0
ENSDARG00000008890	ctns	0	0	0	51.6873	0	33.4824	0	0	19.4155
ENSDARG00000008904	smarca2	6.26028	7.46941	6.47855	2.00677	9.5601	0	0	14.1719	22.0359
ENSDARG00000008920	mrpl53	59.7994	16.1897	0	0	0	0	1006.5	295.122	87.4063
ENSDARG00000008936	sec11a	228.286	215.973	265.273	247.497	231.302	242.477	165.047	255.587	229.409
ENSDARG00000008947	rtf1	145.772	87.457	156.48	96.5292	102.28	158.979	152.021	114.804	86.525
ENSDARG00000008953	pofut1	57.3	3.8898	90.8228	118.628	84.6192	34.8697	122.607	7.25344	27.5058
ENSDARG00000008966	tbl1xr1b	15.4343	4.69765	2.61573	9.1388	5.16303	0	0	0	2.11869
ENSDARG00000008979	golga1	0	1.84591	1.59146	6.4347	15.449	0	0	0	43.4427
ENSDARG00000008983	sh3glb2a	1.00174	0	16.5208	0	17.8413	0	0	0	0
ENSDARG00000009001	pdia6	27.867	42.0406	135.718	185.433	21.4006	289.283	63.6726	97.9192	0
ENSDARG00000009023	ankrd28b	9.49652	6.47169	17.6305	0	0	0	0	0	0
ENSDARG00000009031	tnikb	0	7.99118	11.7314	14.7595	0	0	0	0	4.99326
ENSDARG00000009046	nphp1	26.1112	22.3261	27.735	29.0123	0	0	0	11.2393	23.3222
ENSDARG00000009106	serinc1	61.381	28.603	33.6168	0	107.965	90.0898	14.163	113.893	102.582
ENSDARG00000009133	myo1eb	0	0	0	6.1318	14.068	0.067208	5.34883	0	10.6281
ENSDARG00000009136	tp53bp2a	0	5.05707	0	0	6.06611	0	0	1.65993	0
ENSDARG00000009142	ppp1r13bb	7.32751	0	11.4522	5.39839	0	0	0	0	0
ENSDARG00000009169	mob1ba	95.8209	43.4248	153.157	32.5302	43.7976	74.6725	3.4598	27.0619	33.5475
ENSDARG00000009170	ctr9	2.25545	22.8372	17.5081	21.3117	1.14276	31.2823	10.8257	29.1276	20.5407
ENSDARG00000009178	zfand1	32.9811	31.8781	49.7862	0	57.5338	166.548	119.071	275.113	352.607
ENSDARG00000009208	prkcda	4.16941	0	25.0566	39.4506	0	29.9017	0	0	21.4508
ENSDARG00000009209	slc9a6a	0	0	0	0	0	2.99206	11.0561	11.4499	0.472103
ENSDARG00000009212	ppiaa	189.225	94.8272	90.0355	115.572	187.489	155.95	101.509	319.406	80.4144
ENSDARG00000009214	mfsd13a	18.7259	32.3595	0	44.3072	7.64284	18.4399	0	0	18.2283
ENSDARG00000009217	tom1l2	63.8569	50.624	61.5548	38.7777	0	50.0583	122.393	54.281	29.9341
ENSDARG00000009250	etfb	38.1176	24.5424	12.4446	49.3877	96.5104	117.017	280.149	338.45	270.704
ENSDARG00000009253	zgc:56576	6.4794	0	58.3151	11.3626	132.218	0	80.9138	11.2935	91.4294
ENSDARG00000009266	uevld	22.9766	0	0	49.1332	0	8.40303	0	26.7621	14.3903
ENSDARG00000009273	ppm1da	71.9608	14.467	33.0736	24.1794	152.078	63.3135	16.6179	8.42498	72.2768
ENSDARG00000009285	rpl15	137	189.793	183.666	178.18	139.649	333.345	600.866	416.924	493.811
ENSDARG00000009336	aif1l	58.399	118.329	97.7996	135.005	77.6703	0.107511	0	1.10384	35.429
ENSDARG00000009342	txndc5	16.8622	5.11364	31.1843	0	2.18179	10.0389	25.0389	0	23.6343
ENSDARG00000009346	caprin1a	9.6621	0	8.56352	19.248	13.1397	24.2487	28.6198	0	1.34541
ENSDARG00000009350	atg3	77.4367	85.2751	223.126	0	73.9718	93.5626	8.40959	138.417	218.053
ENSDARG00000009436	ubxn7	0	18.2169	17.2039	34.5378	30.2877	24.2494	0	26.0931	0
ENSDARG00000009447	atp5g3b	177.892	140.574	431.65	321.861	174.906	201.31	468.06	514.99	252.621
ENSDARG00000009459	slc35e4	5.97315	0	0	0	14.1423	26.8916	30.037	0	0
ENSDARG00000009470	hnf1a	0	1.66483	0	0	1.98668	1.73152	2.22292	0.948258	0
ENSDARG00000009472	med19b	0	0	48.9084	0	0.232038	28.8348	0	0	8.52474
ENSDARG00000009473	ppardb	8.8207	0	15.6455	0	12.8618	0	0	18.3242	0
ENSDARG00000009480	pdcl	1.27128	0	0	10.4529	17.2895	7.52292	1.24608	0	6.66747
ENSDARG00000009484	arf1	85.1425	48.1427	43.2812	8.84096	71.6501	44.5748	69.1374	41.3363	67.1101
ENSDARG00000009488	gipc2	0	25.0669	41.8908	0	0	0	16.1543	0	0
ENSDARG00000009494	xrcc1	26.0362	24.1845	0	8.51592	0	2.38252	0	0	0
ENSDARG00000009505	prelid3b	222.098	360.519	419.413	991.062	689.991	282.914	198.396	370.466	452.121
ENSDARG00000009524	rnf150b	0	1.63717	0	9.8094	0.721092	0	0	5.80499	0
ENSDARG00000009525	tial1	3.48909	0	0	0	0	10.2313	0	2.26819	40.9652
ENSDARG00000009534	wls	10.2489	0	77.2723	55.4196	35.4051	44.9069	68.1239	75.3007	8.20333
ENSDARG00000009549	ubr4	5.38925	2.23267	1.54432	4.31857	1.27966	0	5.66216	1.83848	4.7465
ENSDARG00000009557	wrap73	20.747	0	82.9137	28.0466	33.4182	69.0721	0	32.0924	0
ENSDARG00000009585	papola	0	6.82368	0	1.14863	0.0302933	10.6619	0	0	11.2205
ENSDARG00000009607	ccnc	14.1746	7.76203	11.6078	44.1427	4.63326	15.4991	0	19.937	31.3559
ENSDARG00000009610	rgs12a	6.77077	3.23077	9.43111	0.719602	0	2.96748	0	0	0
ENSDARG00000009629	unc119.1	16.6898	38.5759	10.0635	15.8977	1.69964	10.1896	11.5254	24.1468	23.1478
ENSDARG00000009640	psmb1	142.243	0.322465	183.679	331.043	191.638	308.931	838.353	454.831	613.427
ENSDARG00000009653	lhfpl2a	12.2657	1.4138	48.1275	51.3429	15.9106	20.3589	182.116	117.252	144.985
ENSDARG00000009657	fgfr1op2	122.331	0.492357	25.6053	151.477	28.4788	135.927	98.9371	35.4066	77.3095
ENSDARG00000009677	dlg1	16.2989	0	7.12448	0	11.5766	0	0.824317	7.2345	19.61
ENSDARG00000009681	med27	238.434	201.365	219.063	212.586	359.223	182.899	200.836	275.103	237.872
ENSDARG00000009724	rpn2	6.03389	11.4729	0	22.8313	23.1141	11.817	0	34.0707	0
ENSDARG00000009735	gigfy2	7.49771	15.2962	6.12481	0	8.73771	19.0935	0	2.44892	12.0218
ENSDARG00000009740	ppp1r7	178.054	241.465	193.331	141.829	207.131	226.005	135.404	65.1244	136.427
ENSDARG00000009745	fbxw2	2.84276	54.0316	36.3741	16.8615	69.8205	0	0	27.2694	35.7507
ENSDARG00000009748	dffb	111.358	40.8481	71.7275	107.119	21.0599	80.2157	0	12.0489	61.5875
ENSDARG00000009753	sf3b6	211.108	157.312	127.945	82.5718	159.805	252.454	133.928	26.5436	124.663
ENSDARG00000009754	zc3h11a	32.1071	18.9276	32.2064	21.8283	34.1797	29.1458	0	9.83441	8.97931
ENSDARG00000009771	ppme1	17.4552	0	0	28.0191	27.292	44.9676	50.2415	0.171665	0
ENSDARG00000009779	mcl1a	453.823	563.083	493.353	396.744	435.167	508.103	551.975	474.209	845.718
ENSDARG00000009783	dirc2	0	0	0	2.90152	0	0	19.0724	0	49.8517
ENSDARG00000009806	smfn	202.853	256.81	306.869	131.111	54.1534	180.55	197.459	391.425	417.6
ENSDARG00000009825	mmp23bb	0	0	0	0	0	0	154.464	115.604	93.8164
ENSDARG00000009830	hdlbpa	14.6989	4.95949	20.7505	40.7677	35.0822	19.394	0	0.0554468	0
ENSDARG00000009837	agk	0	3.70722	13.6661	17.5397	0	79.6714	0	22.1752	10.7248
ENSDARG00000009844	dusp23a	26.4896	0	0	0	0	54.4547	0	10.7702	113.4
ENSDARG00000009851	wdr41	0	25.0904	18.0901	0.207615	0.140442	26.9948	0	0	0
ENSDARG00000009862	dcps	32.9295	35.6649	34.2521	47.4451	22.8348	65.4845	0.325087	0	3.41032
ENSDARG00000009864	ddx55	0	15.6145	32.4006	8.29597	37.5257	92.0599	0	0	0
ENSDARG00000009868	dcaf11	2.68267	26.388	0	0	0	0.439855	14.2603	0	0
ENSDARG00000009870	mapk8b	0	18.5485	17.246	35.8817	29.5803	33.7751	0	50.6497	0
ENSDARG00000009871	snrpc	258.264	462.617	344.776	428.607	137.119	393.757	36.4941	67.9074	137.649
ENSDARG00000009881	ier5	137.061	88.3095	165.314	228.25	103.809	102.454	51.1954	88.4301	107.798
ENSDARG00000009885	sult3st1	2.11376	0	0.76916	3.41955	0	0	0	2.51357	0
ENSDARG00000009886	rnf114	70.1418	75.6136	82.3244	0	29.7875	0	0	0	48.3514
ENSDARG00000009939	micu2	0	12.2346	0	10.0154	6.49431	0	0	39.7483	0
ENSDARG00000009942	cdc6	133.295	114.431	183.802	93.8566	17.7544	35.0049	0	0	0
ENSDARG00000009950	edf1	304.128	277.135	198.84	492.75	444.997	227.732	388.57	427.531	292.634
ENSDARG00000009953	med14	1.71862	22.3839	1.56783	4.58055	20.4099	12.5838	24.3682	15.8167	0
ENSDARG00000009958	cbl	14.3699	20.8871	12.0091	4.86549	29.8702	0.908601	8.45314	18.9521	17.2636
ENSDARG00000009982	fam199x	7.44972	0	2.97177	15.4601	0.358171	14.4558	9.22705	10.6601	9.59379
ENSDARG00000010002	gna11a	12.3978	9.75391	24.46	9.46913	11.7971	0	46.9555	11.8437	0
ENSDARG00000010010	trim13	0	0	13.5161	47.4328	0.0829207	0	0	0	20.3356
ENSDARG00000010021	grpel1	0.204871	16.8132	18.7975	22.1501	0	0	38.7993	0	0
ENSDARG00000010047	neu3.2	0	29.1283	0	7.30556	32.8887	21.0411	0	0	0
ENSDARG00000010051	ufd1l	33.477	46.9011	28.1542	0	0	46.0473	66.2913	20.402	162.686
ENSDARG00000010052	ndrg3b	0	11.7549	21.3867	42.0603	6.07852	49.8332	41.7091	37.5179	13.6725
ENSDARG00000010078	nup133	0	0	0	0	0	6.56606	20.5375	5.89678	0
ENSDARG00000010085	p4ha2	0	9.63494	19.2882	0	0	16.2327	0	0	0
ENSDARG00000010098	pank1b	10.8265	9.2903	42.975	0	0.290972	19.0729	0	0	14.3182
ENSDARG00000010108	bri3bp	0	0	0	2.17256	12.8966	37.936	0	38.1437	0
ENSDARG00000010113	ndufb8	98.9922	144.195	144.019	96.2434	21.9866	53.6508	261.035	192.274	198.781
ENSDARG00000010124	sp5l	0	0	0	0	0	150.118	0	139.425	57.8677
ENSDARG00000010137	ldb1a	12.7392	0	13.9188	40.4254	18.9134	67.4676	20.0599	77.3637	21.3603
ENSDARG00000010149	atp5a1	29.9101	71.1475	74.5634	99.3611	37.8046	178.333	72.4471	194.102	54.5323
ENSDARG00000010155	abi1a	17.2271	0	0	0	0	0	23.4046	37.0592	2.94223
ENSDARG00000010160	rps15a	115.325	37.5754	24.3865	0	0	66.9566	118.713	123.618	280.461
ENSDARG00000010169	myd88	0	0	13.3059	0	0	9.22931	0	0	59.1633
ENSDARG00000010194	eif4bb	34.4641	4.32512	27.0379	12.3291	20.4626	35.2776	56.9718	87.0563	9.17542
ENSDARG00000010238	rbm22	128.359	105.968	207.994	219.903	125.548	128.977	44.5808	129.281	233.511
ENSDARG00000010244	rpl22l1	64.3641	33.089	32.2798	0	40.4057	46.2438	0	82.3623	131.536
ENSDARG00000010246	prmt1	191.489	192.214	265.626	321.082	400.82	337.143	425.592	191.747	259.846
ENSDARG00000010250	nqo1	20.6416	0	57.7661	0	18.4993	0	0	46.474	58.9138
ENSDARG00000010255	bin2b	28.637	36.2659	65.0604	29.3186	5.7443	0	4.55885	35.4888	0
ENSDARG00000010266	igf2bp3	11.4542	17.2376	59.857	2.4891	43.32	27.2359	5.7137	6.86258	9.47118
ENSDARG00000010279	scamp2	18.3532	12.549	15.5184	29.1049	59.3261	56.5182	34.2834	22.809	40.1284
ENSDARG00000010281	xpo4	6.61748	0	12.54	7.51477	41.8696	26.775	23.195	5.43998	14.2329
ENSDARG00000010300	traf3ip1	0	2.90136	0	13.8049	17.9073	0	0	18.8717	0
ENSDARG00000010301	b4galt6	27.15	43.7883	21.5581	21.3676	38.3878	21.0231	9.86467	23.9749	9.35731
ENSDARG00000010316	qars	21.8877	0	47.7911	11.4255	0	18.5636	162.941	135.777	78.3335
ENSDARG00000010332	zgc:56231	108.264	145.075	122.366	29.498	15.7356	20.8327	0	0	0
ENSDARG00000010381	rnf2	149.297	119.766	248.559	245.43	178.352	147.072	199.826	124.838	227.356
ENSDARG00000010385	sept4a	30.6285	34.6322	90.108	12.4613	0.146289	23.1977	44.9856	0	0
ENSDARG00000010400	lrrfip2	17.3301	2.87795	0	0	16.6009	0	0	8.96321	3.73955
ENSDARG00000010420	ndrg1b	37.5451	57.079	19.5212	88.1817	0	3.7764	0	181.47	63.4781
ENSDARG00000010432	eaf2	125.616	76.0449	59.4833	43.2854	82.0792	13.6152	70.251	12.8503	36.182
ENSDARG00000010437	fam46c	261.303	169.265	160.594	142.295	54.3958	0.54147	45.8968	29.7218	65.7137
ENSDARG00000010442	rnf11a	15.2266	0	19.413	0.150435	0	0	13.9401	0	7.91362
ENSDARG00000010445	trabd	28.2819	14.1821	14.9577	12.5373	14.7557	29.2167	18.3274	3.34803	81.3215
ENSDARG00000010478	hsp90aa1.1	4.19194	6.07332	5.74504	2.39787	4.1447	0.589465	1.83711	34.4457	0.912079
ENSDARG00000010481	bzw1a	35.3728	31.552	20.4825	70.8865	29.5492	6.61129	2.01098	3.61856	4.77617
ENSDARG00000010487	sae1	150.39	116.469	151.944	246.924	303.254	300.532	129.516	354.848	577.647
ENSDARG00000010516	rpl21	126.463	25.9356	120.816	184.696	220.195	171.524	393.812	197.826	256.355
ENSDARG00000010531	scamp4	0	0	8.42566	0	1.68632	7.92146	33.5617	29.3687	0
ENSDARG00000010553	mmgt1	205.32	286.042	239.357	189.057	35.346	121.037	205.107	248.834	216.096
ENSDARG00000010563	spopla	35.1093	0	93.1291	0.734324	49.1618	22.927	45.4233	0	14.4784
ENSDARG00000010571	ezh2	40.128	27.1766	5.19998	14.0531	5.81749	51.9913	0	11.4469	22.0948
ENSDARG00000010572	slc25a25a	0	25.8642	14.7245	29.1983	13.4445	0	0	0	0
ENSDARG00000010583	pard3	0	9.43192	0	1.67539	4.90904	0	16.6373	10.7095	0
ENSDARG00000010596	slc7a6os	0	24.3713	48.337	65.4675	59.8651	121.866	77.6369	82.4061	124.512
ENSDARG00000010641	slc20a1b	0	0	9.05526	0	0.0614243	26.2177	22.3748	0	13.1101
ENSDARG00000010655	ppm1k	0	28.4888	1.65158	0	0	0	0	0	10.5366
ENSDARG00000010658	insig1	13.4057	8.13355	10.5513	14.7735	31.1509	5.62577	19.7633	26.7844	15.6507
ENSDARG00000010673	trim16	35.0909	25.1214	2.55334	1.23665	0	0	0	0	0
ENSDARG00000010681	tjap1	10.4106	1.02209	0	4.2526	0	0	0	0	9.80528
ENSDARG00000010717	chchd10	215.946	162.087	220.467	23.5653	228.198	68.3115	153.007	21.7754	110.949
ENSDARG00000010721	2018-09-06	90.9222	143.95	100.801	114.879	159.804	54.0008	42.6169	12.2294	8.16389
ENSDARG00000010732	xrcc4	0	37.8604	25.9246	33.386	5.2135	0	0	8.90592	0
ENSDARG00000010738	zgc:101716	0	0	32.1092	0	51.61	34.5455	80.2555	48.9528	24.4388
ENSDARG00000010745	dnaja2l	21.3652	19.7925	98.0041	63.75	18.0846	38.3931	47.8104	17.4924	0
ENSDARG00000010752	acsl4b	19.578	0	46.6974	3.30545	21.1566	26.4251	0	8.5971	53.9344
ENSDARG00000010770	sox19a	4.10491	3.56417	0	0	24.5282	34.939	0	4.33162	18.0703
ENSDARG00000010779	tlk2	15.9801	10.7294	33.0861	37.5578	9.82394	0.330882	0	14.2416	0.0564918
ENSDARG00000010784	ppp1r12a	5.2838	4.85141	7.45078	0.230131	12.8555	10.1497	28.8625	0.431128	1.17381
ENSDARG00000010789	homer3	10.1547	0	17.7177	14.2789	3.67405	0	28.4088	15.9083	8.11111
ENSDARG00000010792	cdc25b	97.3231	70.5239	121.854	70.3341	79.038	0.801837	15.9156	53.5472	51.461
ENSDARG00000010823	memo1	57.16	31.1884	96.1032	36.0584	55.0222	0	47.9216	78.9447	188.921
ENSDARG00000010831	churc1	0	63.964	185.349	95.1139	0	89.941	186.533	45.2718	316.687
ENSDARG00000010844	kras	0	3.59356	0	0	89.6346	0	36.8533	71.8589	156.343
ENSDARG00000010862	amt	14.8638	23.1149	84.2175	0	64.2846	15.6196	0	17.6379	17.059
ENSDARG00000010873	DDX17	14.003	0	0	0	0	21.4202	0	11.3085	6.02717
ENSDARG00000010878	cdkn1ca	90.2488	198.646	40.4365	10.1138	233.09	174.821	245.231	597.735	667.201
ENSDARG00000010905	mettl13	0	9.77705	12.9101	0	0	0.46289	0	10.3112	0
ENSDARG00000010941	pomgnt2	0	12.5269	0	0	0	10.7724	0	0	28.6105
ENSDARG00000010946	cbsb	52.1898	44.9705	37.7443	21.5362	12.5036	14.5317	47.841	22.7827	3.29358
ENSDARG00000010948	kif11	67.6836	43.176	72.8126	14.3962	32.1984	24.0663	0	11.7676	0
ENSDARG00000010953	ndel1a	0	0	0	0	0.13961	15.6265	37.8328	0	75.2567
ENSDARG00000010956	sh3glb1b	0	1.74996	0	0	0	23.2394	0	25.44	0
ENSDARG00000010962	fkbp7	0	0	0	33.1806	0	0	76.3835	152.543	0
ENSDARG00000010965	psma8	140.889	129.76	132.659	91.6735	131.622	213.545	439.089	464.96	478.552
ENSDARG00000010978	trmt1	7.35595	0	0	11.61	10.4357	9.00229	0	0	0
ENSDARG00000011000	gtf2a1	159.869	94.51	378.239	299.404	190.015	386.415	151.002	165.687	218.184
ENSDARG00000011020	hnrnpa1a	36.4987	23.5752	27.371	22.5171	0	0	0	19.783	5.02321
ENSDARG00000011026	zgc:92907	0	27.6546	15.598	100.749	45.2314	0	0.619775	0	63.5734
ENSDARG00000011027	fgfr1a	5.23949	4.16222	7.23371	8.68912	17.5432	0	0	0	6.35423
ENSDARG00000011049	slc17a9b	20.0006	11.0897	9.31463	40.0144	0.141542	49.2962	0	21.9172	0
ENSDARG00000011055	fbxo9	10.9842	0.143427	0	17.4694	40.1942	20.4986	18.1438	22.7715	0
ENSDARG00000011079	wdr3	5.21782	41.4007	0	25.59	0	12.8062	10.5066	0.612176	28.5224
ENSDARG00000011094	ccna2	439.087	462.664	444.58	395.155	492.646	699.489	114.51	209.368	176.588
ENSDARG00000011125	snrpb	314.49	361.307	662.231	271.294	616.34	770.169	677.912	522.883	1108.67
ENSDARG00000011146	uqcrb	56.1413	133.781	79.7297	26.249	101.282	197.187	611.454	194.687	240.777
ENSDARG00000011152	rpp14	97.4862	54.8959	24.1967	131.246	137.152	0	79.9587	206.993	143.463
ENSDARG00000011157	arhgef18a	14.261	5.28063	13.0171	0	4.61529	3.00963	0	11.1595	0
ENSDARG00000011175	atp6v1d	15.0899	0	17.4251	0	24.8003	20.3952	0	0	0
ENSDARG00000011190	fgfr1b	11.0309	17.7268	11.2318	0.149489	0	0	0	0	0
ENSDARG00000011196	dnajc11a	29.8504	15.7477	10.4967	0.728786	22.973	42.0439	101.831	79.6067	70.0154
ENSDARG00000011201	rplp2l	47.2427	113.499	105.532	86.9672	0	118.609	207.366	258.96	263.557
ENSDARG00000011219	akt2	2.03623	11.2432	22.8941	0	0.0724966	0	0.0473172	0	0
ENSDARG00000011233	pcyt1aa	26.0317	0	103.251	43.7683	0	56.8742	47.3606	0	0
ENSDARG00000011239	ppp1r14aa	103.648	211.849	207.78	301.589	138.069	0	425.6	247.099	259.401
ENSDARG00000011240	ift46	45.6519	0	0	42.5656	67.754	0	0	0	31.6896
ENSDARG00000011245	esrp1	3.46454	0	0	0	7.8318	0	0	0	11.6321
ENSDARG00000011246	krr1	28.8257	92.8307	131.317	89.8773	91.0243	201.905	125.049	130.137	206.179
ENSDARG00000011247	rnpc3	7.89414	12.0142	21.9034	6.97602	0	23.5454	10.8098	28.5591	19.6315
ENSDARG00000011262	traip	23.3385	50.2076	67.0207	0	9.02908	0	0	0	0
ENSDARG00000011272	uqcc2	165.666	85.9291	229.885	277.434	66.9166	109.024	333.363	151.469	303.654
ENSDARG00000011298	atf7a	0	0	0	0	0	28.3141	0	35.1555	14.6265
ENSDARG00000011299	blzf1	5.5264	0	8.40393	33.8056	7.74816	21.9763	0	11.4174	5.60852
ENSDARG00000011301	nae1	89.1113	39.4707	36.0446	45.8468	76.4669	64.9119	313.078	117.872	128.294
ENSDARG00000011312	stk3	22.9561	15.8226	0	72.7003	18.466	17.1301	0	30.3248	26.9625
ENSDARG00000011360	nfatc2ip	114.694	62.8776	54.7703	19.6529	120.098	113.085	113.744	124.738	104.408
ENSDARG00000011370	fyna	5.88913	23.4715	7.04818	0	0	0	0	0	0
ENSDARG00000011373	mknk2a	26.6261	61.4677	25.2894	21.4474	11.0684	0	7.05696	0	0
ENSDARG00000011404	fen1	167.48	252.308	188.663	175.068	67.3651	352.041	54.5033	77.7849	135.5
ENSDARG00000011405	rps9	70.6608	143.088	205.341	121.275	45.7673	204.52	259.53	541.497	159.481
ENSDARG00000011410	aadat	0	0	0	0	44.4714	13.9957	118.134	42.7685	0
ENSDARG00000011418	sigmar1	274.554	274.442	228.572	250.997	359.237	245.394	116.109	95.2568	143.78
ENSDARG00000011462	otub1b	62.4794	28.6978	0	24.7966	0.22462	111.73	92.9163	111.044	0
ENSDARG00000011466	lace1a	21.0874	26.7217	0	0	46	53.4836	0	32.0289	34.6735
ENSDARG00000011496	ppm1bb	0	9.65347	10.8528	0	17.4914	0	0	0	0
ENSDARG00000011498	si:ch211-212o1.2	6.40231	25.2576	28.5299	0	0	0	47.8239	7.93294	0
ENSDARG00000011506	lpcat1	36.0879	9.20416	37.2931	99.9483	13.9567	70.4626	0	32.6505	0
ENSDARG00000011510	rcc2	55.9604	47.9432	53.8541	50.9354	31.6232	57.8598	50.843	56.8603	164.99
ENSDARG00000011515	orai1a	3.23416	0	0	0	1.91286	9.19612	0	0	0
ENSDARG00000011533	sema6dl	0	3.58483	3.38921	0	0	2.41229	0	1.16615	0
ENSDARG00000011553	atp5f1	91.0083	99.7043	105.596	214.952	147.55	139.843	313.237	278.271	222.534
ENSDARG00000011555	spag7	13.373	20.3548	6.51553	10.0172	3.18041	0	0.51843	16.952	0
ENSDARG00000011564	sfpq	26.5599	11.7352	5.87399	1.18051	27.9365	27.9982	135.035	43.5116	113.915
ENSDARG00000011570	pou6f1	0	0	5.08512	14.2616	0	0	10.4721	0	0
ENSDARG00000011583	cry1ab	7.69777	29.7896	33.7445	4.99926	0.09583	13.708	0	0	15.4544
ENSDARG00000011594	smarcb1b	13.9676	25.9847	17.116	3.49521	0	21.6063	32.7025	28.4755	32.3225
ENSDARG00000011597	atxn2l	30.4817	18.65	1.26812	0	14.6309	30.8332	18.3533	66.954	72.5342
ENSDARG00000011609	FOXK2	30.0036	1.01127	18.2686	45.9462	4.90758	83.7407	1.81733	74.3369	47.25
ENSDARG00000011611	actr1	31.887	0	0	0	0.340794	141.985	21.4799	21.4183	0
ENSDARG00000011613	rbm39a	48.826	27.6407	57.1711	40.3963	0	79.5571	39.2631	26.3788	78.5392
ENSDARG00000011648	snrpd1	95.7801	116.879	137.575	53.0396	139.254	217.675	1016.77	387.634	383.171
ENSDARG00000011662	chuk	26.1611	53.1916	0	0.118704	19.407	32.1676	0	10.4419	0
ENSDARG00000011665	aldoaa	170.284	238.81	235.062	268.676	249.05	252.173	412.351	405.363	636.173
ENSDARG00000011683	prtfdc1	176.472	69.994	245.62	131.888	75.5266	182.737	61.0598	55.5266	173.807
ENSDARG00000011723	zgc:56556	14.3571	7.34345	0	52.744	31.5539	0	45.3897	0	4.88187
ENSDARG00000011727	b9d1	19.4832	0	14.8397	0	0	43.8047	137.27	45.0081	100.7
ENSDARG00000011740	u2af2b	33.2134	54.9218	62.867	56.0656	26.9906	50.4363	129.942	25.8758	73.5565
ENSDARG00000011743	pigo	9.42279	0	7.30279	0	0	11.8659	0	0	0
ENSDARG00000011764	asun	19.7522	45.6337	25.2555	56.7205	12.3496	34.1239	0	0	30.3351
ENSDARG00000011769	cpm	6.75769	0	1.78531	0	24.0942	0	65.9215	81.8157	0
ENSDARG00000011777	cttn	6.72943	29.5245	11.4092	9.15062	0	23.3365	0	0	0
ENSDARG00000011797	fam46bb	0	0	0	0	0	6.30343	34.8392	7.80046	6.55295
ENSDARG00000011801	wars2	5.93521	0	0	0	0	56.9448	63.6093	110.877	100.107
ENSDARG00000011825	cetn3	2.29507	17.6815	8.47735	0	6.26845	4.74568	17.2275	42.9672	30.3251
ENSDARG00000011841	atp5l	42.6686	246.455	118.944	193.282	60.999	185.095	661.6	637.088	479.36
ENSDARG00000011851	map2k5	1.14014	1.15647	0	0	0	0	0	0	17.3902
ENSDARG00000011855	aak1a	7.02664	0	0	19.4909	0	4.29518	26.021	0	0
ENSDARG00000011863	ptk7a	21.2508	4.20582	33.9988	8.21234	16.9844	7.96546	0	8.43841	14.7312
ENSDARG00000011885	mrpl19	31.8322	170.46	88.2406	21.0219	233.488	220.661	164.66	403.722	114.109
ENSDARG00000011890	cry4	0	0	19.9638	24.1248	20.0834	1.43354	0	0	47.6
ENSDARG00000011897	tsg101b	15.2867	0	1.41695	27.8896	0	17.054	0.090138	0	0
ENSDARG00000011921	txnl1	178.049	145.334	149.631	209.021	126.901	190.625	407.339	264.143	545.397
ENSDARG00000011925	spns1	4.03901	14.1223	40.0013	12.9968	29.5968	41.8945	36.0311	65.1588	72.4537
ENSDARG00000011926	tpgs2	0	0	0	0	0	0	213.795	50.1472	36.539
ENSDARG00000011932	prkcbp1l	18.974	0	13.1166	7.94931	0.0601479	0	0	0	0
ENSDARG00000011934	gyg1a	185.674	255.451	74.3813	228.272	64.9384	26.617	6.70614	57.7804	3.6454
ENSDARG00000011945	slc35e1	0	0	0	12.8627	0	0	6.39083	15.0897	5.88939
ENSDARG00000011948	insra	10.6496	0	3.72518	0	0	8.89171	0	0	0.851196
ENSDARG00000011958	ctnnbl1	10.9378	23.994	51.358	21.5629	83.8824	67.0166	115.756	58.8584	100.115
ENSDARG00000011961	csrp2	5.0767	0.518382	0.372604	0.447618	0	0.352011	0	1.95892	2.11312
ENSDARG00000011973	slc35d1a	0	88.7784	0	0.363834	69.5666	62.236	0	31.1707	44.6571
ENSDARG00000011999	ybey	23.2366	40.5466	27.4912	47.2375	0	237.074	258.538	456.998	235.622
ENSDARG00000012002	slc38a7	2.91202	48.4913	7.79524	23.2002	41.7837	23.737	0	0	0
ENSDARG00000012005	mob2b	0	0	0	10.1819	6.57561	4.48789	0	4.18242	19.9955
ENSDARG00000012021	kdsr	18.2222	20.1803	0	0.764548	0	27.8115	46.358	22.2589	0
ENSDARG00000012025	hs6st2	15.5809	0	31.6675	38.3759	36.598	92.8509	104.001	77.2469	78.5582
ENSDARG00000012039	ttc26	5.03151	4.22337	17.6306	0	39.0336	42.3468	0	20.3676	1.91921
ENSDARG00000012040	rnf19a	48.1898	25.0848	11.7318	20.5984	11.8455	28.351	16.6119	27.1295	20.1525
ENSDARG00000012044	polr3gla	375.704	177.546	180.64	96.7589	145.825	177.885	69.0321	25.5974	144.206
ENSDARG00000012051	mettl21a	30.1718	56.3508	0	25.3201	98.9655	0	171.463	46.4904	62.0785
ENSDARG00000012072	atp5s	36.6619	28.5515	26.1957	0	0	0	72.1733	0	63.4762
ENSDARG00000012073	kif15	0.468205	8.99749	0.523345	14.4607	3.99615	10.4166	0	15.2874	0
ENSDARG00000012078	meis1b	0	0	0	0	18.6118	0	0	57.8316	46.2316
ENSDARG00000012113	c19h1orf109	9.14035	0	23.5895	15.4034	6.81399	0	0	0	0
ENSDARG00000012135	fbxl2	30.5919	26.3557	17.0685	57.0146	28.1276	30.9523	0	33.3225	27.9294
ENSDARG00000012138	sgce	0	0	0	0	0	41.3662	0	52.8595	103.022
ENSDARG00000012140	ccnl1b	30.6443	164.244	92.2727	332.361	105.292	77.3379	17.4197	15.5641	130.53
ENSDARG00000012141	papolg	58.5715	25.9423	57.4698	50.4036	20.1818	0.618832	0	5.3057	0
ENSDARG00000012144	emc7	31.6117	83.6691	15.1002	25.6144	0	35.9873	17.7654	0	0.966765
ENSDARG00000012177	rab4b	1.00984	26.6589	13.7509	25.7717	0	2.27343	0	0	0
ENSDARG00000012192	cant1a	15.0434	0	0	31.2358	66.7797	33.1586	13.6863	26.6219	99.5614
ENSDARG00000012194	scp2a	0	0	0	0	0	28.1104	51.9985	51.444	38.9983
ENSDARG00000012196	fer	1.6274	0	2.69625	5.17809	15.239	3.61319	4.02264	22.4068	12.1512
ENSDARG00000012199	gpt2	119.038	120.929	142.936	117.455	213.132	38.5494	6.11109	4.62083	48.8183
ENSDARG00000012215	umps	60.242	11.6926	43.0049	70.6619	130.968	176.15	0.173123	57.245	215.786
ENSDARG00000012219	dpf2	21.9967	0	36.8394	25.1361	21.0277	0	0	15.3694	24.0353
ENSDARG00000012222	nup35	23.4931	156.25	194.328	90.4532	118.788	126.128	113.973	178.034	184.361
ENSDARG00000012234	psme3	272.496	209.227	284.599	227.176	444.226	482.417	172.434	335.226	243.257
ENSDARG00000012244	ube2e3	115.229	71.7326	34.5207	163.057	41.1717	153.412	0	86.9776	31.2552
ENSDARG00000012248	rgma	9.56486	25.583	3.02789	24.2385	0	0	25.6265	63.2625	0
ENSDARG00000012261	eftud2	15.9041	7.67274	19.3216	0	9.91119	17.6058	0	0	44.5649
ENSDARG00000012274	eif4e1c	78.2005	228.372	108.397	79.9999	39.696	219.725	289.386	290.752	291.07
ENSDARG00000012295	bcs1l	0	62.4573	46.3848	30.8582	39.6123	0	6.36468	41.6103	27.2319
ENSDARG00000012314	usp25	0.4411	22.4355	0.491316	19.1434	13.119	12.258	0	0	0
ENSDARG00000012325	zgc:110269	0	0	14.4975	20.1296	10.3408	160.905	177.937	92.9348	35.9318
ENSDARG00000012369	rdh10b	18.6857	60.9671	24.1482	36.5986	0	0	0	47.5943	2.7829
ENSDARG00000012378	naa35	21.0655	0.696829	17.718	21.8022	24.4413	49.3826	69.8743	32.6881	0
ENSDARG00000012387	pdha1a	8.6148	136.417	100.403	97.8991	164.215	95.8788	88.5136	89.454	0
ENSDARG00000012389	adar	0	0	12.322	5.15688	15.1805	8.45836	0	13.8557	16.721
ENSDARG00000012390	kcnk5b	20.8441	0	18.5751	126.638	48.1764	49.5907	71.8197	0	0
ENSDARG00000012397	eya4	12.4672	12.7361	0	11.0946	0	0	0	0	0
ENSDARG00000012399	adssl	29.0233	142.564	121.007	218.295	93.8966	206.288	31.8124	262.773	233.957
ENSDARG00000012407	mgat1a	51.9615	0	0	0	54.5317	15.6005	0.616784	0	33.557
ENSDARG00000012432	fam76b	158.325	28.5578	22.3458	35.416	36.5969	104.685	0.13789	0	113.501
ENSDARG00000012446	si:ch211-183d5.1	0.758435	1.27373	4.37821	0	0	2.49497	0	0	0
ENSDARG00000012450	vmp1	32.5481	38.57	50.0261	35.5216	23.835	123.856	57.7546	83.7893	63.1371
ENSDARG00000012458	zgc:77849	30.1442	104.626	96.6385	58.7838	161.463	71.7444	148.005	57.1001	103.513
ENSDARG00000012467	spint1b	5.62513	13.2368	21.071	6.46284	4.69817	0	27.7315	8.5374	0
ENSDARG00000012485	aurka	279.976	401.417	462.99	384.07	92.0855	84.6741	10.9093	0	0
ENSDARG00000012495	mphosph10	89.6314	31.3169	131.363	210.337	189.592	179.42	160.094	83.5892	175.574
ENSDARG00000012505	u2af2a	35.4288	37.8579	42.9934	0.15291	30.2209	41.6119	50.6612	16.3817	15.7824
ENSDARG00000012513	sdcbp2	43.464	56.7057	54.5885	126.063	69.9629	173.15	79.8547	188.381	171.86
ENSDARG00000012519	hcfc1b	4.68633	7.38558	6.58	11.9745	7.56991	34.6	0	0	29.7984
ENSDARG00000012553	rap1aa	77.0909	83.7409	64.3973	115.635	208.481	90.473	62.7078	24.9867	89.4935
ENSDARG00000012563	pdss2	25.9061	26.6493	0	55.1264	0	0	0	0	16.2101
ENSDARG00000012572	polr3f	86.4354	224.246	12.5009	179.081	164.972	90.3811	280.648	137.563	196.045
ENSDARG00000012577	waca	44.2687	57.4579	69.7887	71.4011	97.4689	98.1632	27.5616	36.7094	44.7221
ENSDARG00000012588	ptdss1a	26.6878	0	45.8851	63.5173	33.0263	23.1326	39.3036	0	116.78
ENSDARG00000012591	pdcd10b	100.891	53.5402	0	0	22.9931	241.202	80.3803	71.4596	58.1368
ENSDARG00000012603	eif3ja	133.923	121.049	241.743	150.555	164.124	116.923	269.334	244.63	225.326
ENSDARG00000012625	prkag2a	12.2582	0	0	25.7383	0	8.68663	0	0	17.7664
ENSDARG00000012627	cdc34b	35.393	13.388	25.8909	0	0	12.3867	0	14.0644	0
ENSDARG00000012642	si:ch211-266d19.4	0	0	0	4.15664	25.7916	0	0	7.94724	0
ENSDARG00000012656	atf6	4.42703	10.3017	0.295884	2.74222	1.95303	1.84218	0	0	3.88331
ENSDARG00000012672	gtf2e2	158.798	108.871	164.924	162.515	262.161	356.425	61.0284	357.948	112.216
ENSDARG00000012674	rpusd4	4.99901	2.70019	0	39.7958	32.9543	44.9233	75.3194	0	4.08529
ENSDARG00000012682	pfn2l	50.9706	233.55	129.282	83.2992	88.9043	110.84	63.8454	98.6997	159.883
ENSDARG00000012684	atp2b1a	51.0314	16.0389	67.0139	31.5488	23.0425	26.6872	14.1742	25.0672	37.641
ENSDARG00000012688	eif1b	207.108	223.023	117.158	238.544	119.149	169.376	69.9676	190.761	383.997
ENSDARG00000012718	wee2	132.578	111.604	203.06	7.14249	70.8563	150.613	0	106.925	24.4081
ENSDARG00000012723	rbm14a	3.93105	17.7381	0.899005	63.5566	31.521	37.3925	26.0861	6.88657	54.8901
ENSDARG00000012726	fam26e.2	24.4818	24.0615	0	0	8.53119	0	0	37.0842	4.84556
ENSDARG00000012745	poc1bl	5.56341	0	17.4442	28.7692	11.869	2.41291	0	0	0
ENSDARG00000012747	rer1	75.2711	137.591	128.848	100.213	109.813	87.3683	102.55	57.3223	72.5419
ENSDARG00000012763	arl13b	0	0	23.2043	0.111791	36.1243	12.9645	28.1863	10.6063	28.9855
ENSDARG00000012777	nucks1b	47.2799	5.10163	36.3074	87.9902	70.6526	20.1324	23.349	0	0
ENSDARG00000012790	tmem161a	32.4383	0	25.7893	0.430656	0	45.8046	0	27.5716	28.0533
ENSDARG00000012816	dia1a	0	0	0	25.0346	27.6389	44.2699	28.9136	30.6743	0
ENSDARG00000012818	csnk2a2a	39.1876	53.0915	15.7125	13.2616	11.9689	34.228	0	0	31.3761
ENSDARG00000012820	nop56	154.714	159.166	154.473	498.519	422.202	262.361	32.2278	62.5659	88.0149
ENSDARG00000012827	mettl3	13.7231	19.0564	94.6175	39.3935	23.4876	65.1298	0	0	0
ENSDARG00000012840	alg9	0	0	0	19.117	0.338076	11.9005	0	42.5992	0
ENSDARG00000012848	arih2	0.485848	4.35983	12.6339	1.88797	29.091	65.5814	116.695	47.2715	318.183
ENSDARG00000012860	tmprss4b	13.4327	47.7559	74.4845	27.7821	31.2811	31.3612	0	9.67802	0
ENSDARG00000012866	picalma	14.2295	1.1648	6.78548	2.22244	0	0	0	0	0
ENSDARG00000012871	npepl1	33.1231	43.8518	2.53107	0	55.5191	24.5889	39.9896	31.6624	0
ENSDARG00000012874	snap23.1	102.333	62.6973	74.3833	21.2679	12.8642	21.2605	0	35.1776	65.7181
ENSDARG00000012887	znf143a	5.49153	31.9015	55.6467	80.2289	18.3676	142.714	114.077	133.786	74.7714
ENSDARG00000012892	ammecr1	6.96095	84.9167	65.0928	292.414	95.1794	120.122	99.3898	28.4055	1.65743
ENSDARG00000012899	ddx49	53.7042	72.6422	118.916	146.622	109.753	86.6946	67.0987	0	51.602
ENSDARG00000012915	ech1	25.6669	53.0579	52.7592	56.8949	0	0	0	32.6602	84.8892
ENSDARG00000012927	tcea2	4.10479	18.8045	30.7896	0	0	0	0	0	0
ENSDARG00000012929	eif2d	15.5813	0	33.6093	0	0	0	0	26.0293	0
ENSDARG00000012932	mat2b	62.1012	38.6971	45.6838	47.784	151.29	36.9172	71.5857	131.915	97.9277
ENSDARG00000012942	itgb5	13.7047	27.2298	13.513	6.58336	18.842	2.28027	0	0	0
ENSDARG00000012946	syap1	54.3455	65.4622	128.045	89.9288	20.1824	68.0485	0	16.5949	0.0915702
ENSDARG00000012947	ska2	308.463	237.573	271.414	146.425	185.697	67.1617	119.34	100.417	71.1425
ENSDARG00000012949	scml2	4.97331	0	28.0887	7.57857	0	0.953445	0	7.04795	24.4164
ENSDARG00000012953	mob1bb	32.6516	72.8041	105.259	38.8243	120.824	40.8874	0	72.9604	42.2544
ENSDARG00000012972	cfl1l	141.707	313.58	348	172.061	252.001	0	151.62	98.958	62.8104
ENSDARG00000012987	gpia	21.2357	31.4045	0	19.454	20.0475	54.6393	0	60.4288	0
ENSDARG00000013004	tdg.1	0	3.65069	0	37.0064	14.0226	19.3487	0.407634	0	0
ENSDARG00000013006	pibf1	26.751	1.22883	14.4116	21.6579	8.69912	17.0504	0	12.4153	0
ENSDARG00000013009	ubiad1	0	22.5993	0	0	8.6744	5.5242	0	0	33.0417
ENSDARG00000013016	pole4	20.4174	20.7862	31.5005	4.58148	2.57693	21.7534	24.8084	31.069	29.9877
ENSDARG00000013022	si:ch211-59h6.1	0	0	0	7.14681	0	0	0	9.56	16.2063
ENSDARG00000013025	ints6	0.924482	0	12.1644	10.0629	0	0	15.931	0	0
ENSDARG00000013031	mta2	3.50982	0	0	3.05192	9.65532	6.06208	0	7.46575	0
ENSDARG00000013044	ndufv2	0	71.2813	67.7063	56.6454	13.7926	43.4641	90.3953	257.579	97.6406
ENSDARG00000013058	ascc2	18.6313	20.8497	20.7313	23.9032	0	0	2.61153	37.3396	38.9465
ENSDARG00000013063	oxct1a	18.5932	17.7921	39.5411	0.188853	0	42.6286	0	0	0
ENSDARG00000013075	mrpl11	65.7265	29.3855	14.7711	30.7472	63.5563	50.4388	0	28.6743	86.4111
ENSDARG00000013076	bmi1b	92.7742	117.089	22.1649	26.2803	20.599	22.7082	0	0	0
ENSDARG00000013078	ywhaba	9.47445	28.0406	92.5617	69.6904	103.593	68.2061	50.9106	90.6246	129.548
ENSDARG00000013079	tubgcp2	0	0	10.9144	20.6447	13.3343	28.364	0	10.7717	6.61485
ENSDARG00000013082	uap1l1	17.3611	18.8552	1.29112	0	0	0	23.964	0	0.456876
ENSDARG00000013087	ndrg3a	0	0	0.25141	16.5793	0	19.899	0	23.7099	0
ENSDARG00000013095	gclc	19.0707	16.5001	76.4038	30.7209	23.5844	32.582	44.8817	0	0
ENSDARG00000013117	hiat1a	10.5102	14.5061	72.0391	0	11.8896	33.0214	75.7698	0	0
ENSDARG00000013122	maf1	11.9213	28.4848	0	30.1789	20.5434	18.9508	0	21.593	0
ENSDARG00000013144	atp1b1a	38.0372	28.8412	87.3048	50.9578	114.8	85.1855	187.711	28.2985	131.648
ENSDARG00000013150	dhx16	24.474	24.0135	49.0975	125.537	47.7122	107.266	93.4117	101.449	44.1956
ENSDARG00000013161	zgc:55558	58.4877	42.6861	48.4958	37.1926	40.5107	27.6537	12.1718	0	0
ENSDARG00000013222	slc35a3a	0	21.6426	0	20.5056	0	4.0969	0	0	0
ENSDARG00000013224	phc2b	9.08103	8.82274	0	0	13.7898	0	0	0	0
ENSDARG00000013245	wbp1la	6.48814	0	0	8.48591	0	22.4568	0	57.6601	13.7193
ENSDARG00000013250	tars	5.60178	0	19.9325	0	3.76511	17.6451	50.577	14.0148	11.2795
ENSDARG00000013274	eif4eb	12.6892	65.5432	4.49746	4.27934	11.134	21.4826	24.8285	25.947	15.4241
ENSDARG00000013279	znf76	9.97063	34.5825	20.6247	16.8644	26.1351	39.1433	0	0	0
ENSDARG00000013292	tmem179	29.4749	0	0	0	0	0	98.6107	5.68791	1.28107
ENSDARG00000013302	gpx8	66.0702	11.9022	79.4089	33.1767	0	22.9281	0	0	80.0658
ENSDARG00000013307	rpl19	388.963	447.044	364.035	289.469	418.475	668.718	1696.52	1422.66	1410.56
ENSDARG00000013329	ttc5	15.2335	97.8871	76.7464	36.0855	96.4775	180.102	301.313	200.536	0
ENSDARG00000013333	ndufa10	0	49.3499	43.4131	59.0464	0	208.239	236.913	277.686	261.351
ENSDARG00000013346	fam208ab	13.4182	11.6007	0	5.63438	2.48143	8.08294	0	14.9161	18.5144
ENSDARG00000013351	cirbpb	67.8355	73.9145	87.0767	52.5084	53.2662	51.8562	9.10302	11.8665	79.2155
ENSDARG00000013379	ppp6r3	8.88097	8.48816	31.2171	0	28.5951	11.0758	0	0.269886	49.561
ENSDARG00000013382	cwc15	278.107	334.822	159.903	291.27	376.171	623.766	110.556	180.692	268.45
ENSDARG00000013397	bnip2	17.7444	0	0	24.8422	21.6266	2.25035	17.5256	3.54705	2.78747
ENSDARG00000013430	bhmt	1.78011	0	0	0	17.0476	0	87.0107	144.908	0
ENSDARG00000013434	hira	9.41805	6.43417	0.0679449	16.198	0.631031	10.2996	35.1433	0	14.9235
ENSDARG00000013443	atp6v1ba	15.9316	15.3293	25.4877	63.7573	0	0	12.1752	53.7487	0
ENSDARG00000013453	tdrd9	0	0.304128	11.715	0	0	0	0	25.5424	13.4358
ENSDARG00000013457	skiv2l2	9.43299	3.84552	13.514	40.85	45.0297	44.0878	0	19.9336	71.0017
ENSDARG00000013461	supt7l	10.5652	4.59827	16.4662	12.8349	0	11.8959	31.6514	0.196304	0
ENSDARG00000013472	nedd1	25.9684	0	30.0558	0	13.0839	0	0	0	0
ENSDARG00000013475	cct4	53.6543	13.6754	133.588	145.025	246.045	440.891	717.209	406.882	556.646
ENSDARG00000013476	arhgef39	33.1031	44.0649	21.5927	0	0	0	0	20.7348	0
ENSDARG00000013478	rrp15	91.6614	259.609	66.294	136.663	108.802	289.744	475.839	217.829	609.986
ENSDARG00000013505	ube2kb	53.0884	118.395	44.7423	72.2025	37.6449	84.3995	33.0422	56.9827	0.164811
ENSDARG00000013542	lpgat1	0	15.5117	19.3537	0	0	13.3537	0	14.5914	18.6636
ENSDARG00000013561	pgm1	4.40736	35.9222	0	0	13.4086	45.3348	24.3938	39.1244	88.2557
ENSDARG00000013575	rfx2	1.53628	0	7.24189	0	7.34061	0	15.4101	0	0
ENSDARG00000013596	brd1a	2.84	0	0.625395	12.0965	0	0	2.93481	0	0
ENSDARG00000013613	anxa13l	43.4588	27.3123	37.888	0	0	0	22.3843	15.9145	0
ENSDARG00000013623	vdac2	69.6915	0	55.4882	109.326	54.4357	103.184	50.5071	59.2092	161.335
ENSDARG00000013628	cd164	6.41095	49.744	9.61598	19.7048	0.222021	0	0	38.5084	26.453
ENSDARG00000013655	tpd52l2b	2.23005	13.6471	64.7401	25.4481	12.0216	0	0	0	67.4283
ENSDARG00000013667	tbck	11.3685	15.1387	10.9753	23.3061	19.2366	0	0	7.83342	0
ENSDARG00000013670	hyou1	0.744467	38.7035	41.3127	15.6698	12.7278	18.7486	34.3426	16.6524	0
ENSDARG00000013681	si:dkey-42i9.6	0	14.081	0	28.8455	28.8886	12.1674	74.1932	68.0564	30.5578
ENSDARG00000013694	tmem110	10.7359	15.2577	19.4119	59.1075	12.8191	15.3972	0	0	0.361863
ENSDARG00000013705	ccm2	1.52411	19.2654	49.9267	0	22.5669	50.0295	1.25416	26.2757	7.78308
ENSDARG00000013708	usp9	3.68468	3.65203	2.6579	8.60699	4.17899	2.5552	11.0817	8.19933	5.25425
ENSDARG00000013719	gtse1	7.38564	5.47355	15.5152	8.33462	23.0805	0	0	0	0
ENSDARG00000013729	srsf6a	0	18.2185	76.9739	1.00195	29.2696	57.6237	0	0	28.3229
ENSDARG00000013732	vta1	247.817	144.962	173.802	109.584	102.61	76.3073	313.382	302.469	235.433
ENSDARG00000013741	lancl1	0	0	0	0	13.1727	9.04788	0	0	32.5526
ENSDARG00000013763	rrbp1a	24.4501	15.2845	53.7364	41.6624	6.32578	11.3013	51.6022	44.7884	53.494
ENSDARG00000013776	thop1	30.8039	27.536	118.261	45.6746	112.849	146.764	55.2887	151.72	147.792
ENSDARG00000013794	klf11b	12.6341	53.4209	0	54.3222	63.5182	43.5168	30.028	21.4913	73.2341
ENSDARG00000013795	hps4	22.1666	0	0	0	0	0	55.6845	0	14.3228
ENSDARG00000013800	snrpd3	2435.19	1747.39	1974.31	1354.99	1455.47	1590.52	1158	1486.78	1057.96
ENSDARG00000013802	pcid2	57.2628	13.5062	0	24.1581	10.1115	165.88	55.8848	0	29.0091
ENSDARG00000013804	capns1b	65.7852	37.8686	60.8402	54.5973	303.519	46.4842	127.576	97.7089	42.4789
ENSDARG00000013822	anapc16	211.725	285.231	94.0266	143.035	168.427	218.829	581.284	307.545	63.7397
ENSDARG00000013828	snx13	0	0	2.59866	0.118342	0	13.1274	0.0822308	0	10.0499
ENSDARG00000013830	osbpl2b	0	15.4503	0	55.451	0	37.2548	0	0	45.519
ENSDARG00000013839	aldh3b1	131.747	99.5966	26.4228	0	0	33.4954	0	30.3844	11.2968
ENSDARG00000013841	abl2	0.0959409	0	5.5872	2.90915	0	0	0	4.72713	0
ENSDARG00000013842	tbc1d19	30.7637	5.48958	13.0329	18.543	0	0	0	20.824	0.325855
ENSDARG00000013843	sept5a	16.0416	0	0	0	0	0	31.7101	19.5781	0
ENSDARG00000013845	ttc14	0	10.6826	9.32528	0	0.085559	7.2798	0	11.5165	0
ENSDARG00000013853	lmo4a	29.4561	23.8701	0.121477	69.1371	54.2237	107.901	35.4926	24.8996	0
ENSDARG00000013860	ptpmt1	15.6524	0	35.9435	0	0	0	65.4882	0	0
ENSDARG00000013861	armc1	18.0419	9.42417	30.9878	0.296603	3.45091	0	0	9.08865	0
ENSDARG00000013863	fam133b	68.3108	14.7655	58.6026	82.497	26.7765	48.479	235.607	104.169	90.5782
ENSDARG00000013881	pi4k2b	46.533	61.0945	70.328	46.1153	0	45.3564	0	0	50.7892
ENSDARG00000013892	sorl1	9.21203	1.51969	1.21232	5.29482	2.99251	3.64075	1.86886	1.14682	1.39846
ENSDARG00000013928	plekhb2	6.45172	63.0364	24.0076	2.88335	12.2978	42.7033	0	22.9403	23.3066
ENSDARG00000013931	eif3m	108.324	239.734	137.581	366.331	265.935	322.556	380.674	207.05	175.396
ENSDARG00000013938	psmb3	289.949	398.15	218.557	328.848	534.209	432.665	1067.73	760.919	766.211
ENSDARG00000013946	ivns1abpb	83.6903	42.3148	18.4783	26.424	33.23	18.6911	0	0	0
ENSDARG00000013950	pdf	0	0	0	0	40.6135	0	80.5873	67.0584	54.2388
ENSDARG00000013961	slc31a1	41.4079	12.7934	5.66211	31.4237	20.2689	11.9498	0.188842	21.7308	0.146074
ENSDARG00000013965	cul2	7.3583	36.7801	6.98246	22.1037	0	19.9006	0	20.8649	49.5164
ENSDARG00000013966	psma6b	90.0686	37.4635	0	83.6207	27.2446	51.1631	286.422	31.5813	164.215
ENSDARG00000013968	psap	43.6674	153.747	103.861	139.837	38.4621	168.294	29.5635	75.1081	118.047
ENSDARG00000013973	pex3	0	16.5957	8.18204	0	23.5496	62.7003	79.5892	125.986	47.3148
ENSDARG00000013979	ndfip1	52.8765	90.1369	50.127	110.891	23.0992	59.3636	0	66.141	60.4407
ENSDARG00000013990	ube2q2	12.5828	19.6206	18.6072	0	20.1694	1.23963	86.0801	32.7817	39.1453
ENSDARG00000014003	stard8	2.60871	4.66577	1.71387	0	0	5.58316	0	11.187	0
ENSDARG00000014004	eif2b4	8.24797	49.8333	42.0037	21.6022	0	11.4964	0	32.2023	66.5239
ENSDARG00000014008	cwc22	19.4281	6.45226	24.1679	0	39.5287	19.1348	26.8256	4.39809	54.0777
ENSDARG00000014013	lbr	91.4714	11.7312	63.8061	88.0763	6.03966	71.7092	9.1537	47.6611	0
ENSDARG00000014015	zgc:77086	11.3579	1.7084	29.5405	44.6217	9.93808	34.8658	59.8098	62.808	47.6121
ENSDARG00000014017	rrm1	35.6759	22.7838	122.509	8.86778	24.3874	157.847	27.7321	0	36.2308
ENSDARG00000014039	si:dkeyp-93d12.1	0	6.40114	0	0	0	0	13.5701	11.3551	18.297
ENSDARG00000014041	smarcad1a	6.59617	45.3768	26.9748	13.45	16.4554	0	0	0	0
ENSDARG00000014047	cldn7b	25.5658	44.0111	123.344	52.5685	75.0272	84.4727	0	39.654	64.4805
ENSDARG00000014068	pgam1b	0	5.52771	16.6151	0	0	0	0	0	11.0183
ENSDARG00000014083	wdr82	92.1546	73.264	0.597642	219.466	26.8288	218.218	165.65	245.261	253.469
ENSDARG00000014085	atp6v1e1a	0	16.5878	0	0	0	0	0	80.6272	30.5381
ENSDARG00000014106	cfl2	11.9891	12.4719	0	0	14.6367	19.1152	0	19.6136	0
ENSDARG00000014113	wasla	5.65211	13.7219	0	20.2407	0	0	0	8.66412	4.64967
ENSDARG00000014139	srp72	10.7371	31.2248	38.5225	60.4492	51.9928	47.6001	70.5527	13.6303	69.8607
ENSDARG00000014148	med22	13.538	16.3124	2.79064	13.7153	19.0556	3.42756	50.3943	29.769	24.0215
ENSDARG00000014159	mtdha	12.251	25.1685	10.9161	17.4024	39.444	24.2793	16.2369	34.278	35.8199
ENSDARG00000014161	ercc4	23.8868	12.149	18.6481	0	18.04	0	21.7974	0	0
ENSDARG00000014165	ssr3	0	30.6426	0	58.3576	0	49.0894	0	0	0
ENSDARG00000014171	bloc1s1	47.8395	199.803	0	0	114.303	102.282	0	0.844897	28.2882
ENSDARG00000014208	zgc:55413	22.265	50.2234	29.9462	2.25296	66.2366	24.4491	100.621	29.5133	33.2597
ENSDARG00000014209	ODF3L2	21.1592	29.901	66.5516	21.8132	0.492549	80.0355	0	159.19	47.1694
ENSDARG00000014222	zgc:86598	48.534	91.0654	83.8643	187.275	118.954	88.4166	335.111	151.315	209.962
ENSDARG00000014230	dlst	0	28.5878	17.1309	0	0	28.3564	0	0	0
ENSDARG00000014239	esyt1b	1.87934	0.0664041	2.72959	30.4325	19.4567	16.2316	0	0.0265226	0
ENSDARG00000014244	rbmx	74.0101	100.453	113.937	73.0203	122.225	198.882	108.65	133.928	199.748
ENSDARG00000014274	rfc2	39.2042	231.503	58.7505	102.93	98.6611	135.813	61.5271	78.0899	117.313
ENSDARG00000014280	dlgap1a	8.4711	6.25846	0	10.2971	0	0	0	0	0
ENSDARG00000014292	med15	28.8991	2.56479	0	37.655	21.3727	35.5107	0	6.03836	39.7456
ENSDARG00000014303	vac14	0	0	10.0766	9.72095	0	0	0	0	29.5009
ENSDARG00000014313	atp5j	18.7908	14.3056	6.46133	22.7757	20.344	44.0728	104.977	91.5386	102.563
ENSDARG00000014324	sh2d5	26.9939	0.760427	7.52299	13.4323	29.4126	0	0	0	0
ENSDARG00000014329	npm1a	769.052	900.291	842.548	1114.59	1378.26	1510.8	79.5213	35.8412	382.015
ENSDARG00000014333	ormdl1	152.935	18.8537	17.9428	19.3453	10.7308	49.0864	41.3692	27.0474	71.3591
ENSDARG00000014340	rab11al	2.85109	42.8183	52.0161	0	0.243815	0	55.3801	0	0.265894
ENSDARG00000014348	stk17b	31.8813	0	9.84743	0	0.123121	0	0	0	72.3455
ENSDARG00000014361	tmbim4	60.8331	30.0578	31.3154	29.7082	0	35.7932	0	32.8439	79.3013
ENSDARG00000014366	luc7l3	33.2709	21.9435	50.1493	22.2197	0	0	0	1.667	29.7097
ENSDARG00000014373	ddx4	603.17	568.521	435.212	695.301	739.76	383.406	277.537	244.777	156.563
ENSDARG00000014386	galnt6	15.4496	4.00802	33.018	35.7066	12.6418	16.135	0	0	0
ENSDARG00000014428	ppp2r5d	23.8984	7.42842	10.3467	2.27724	29.8216	21.1186	0	9.1131	9.66624
ENSDARG00000014430	rabgef1	0	6.69905	7.28799	30.7559	0	36.1355	0	0	0
ENSDARG00000014439	dgkza	2.26995	14.0186	7.35654	0	0	0	0	0	9.01001
ENSDARG00000014463	usf1l	8.37546	41.1157	5.87339	7.92082	59.6014	95.8013	103.612	85.3538	2.64117
ENSDARG00000014474	yipf1	17.1621	0	0	0	11.9883	23.9829	0	0	0
ENSDARG00000014480	nr6a1b	0	0	21.2766	13.8946	0	0	0	0	36.8589
ENSDARG00000014488	ca2	0	31.2636	12.6142	23.2821	0	0	0	0	0
ENSDARG00000014498	ythdf2	37.6818	24.8677	56.2176	66.0403	25.0065	58.9921	100.654	50.2588	6.1642
ENSDARG00000014499	nutf2l	549.491	713.907	312.491	289.844	237.169	303.795	636.254	465.224	468.085
ENSDARG00000014506	tmem126a	0	59.5196	0	0	42.0047	0	184.187	75.9014	123.77
ENSDARG00000014517	usp5	119.889	78.2177	75.1247	64.3898	50.5132	79.4136	53.5777	0	0
ENSDARG00000014531	atg4a	0	5.26939	0	15.097	10.2006	0	2.38403	14.4581	0
ENSDARG00000014532	aida	38.32	70.4259	110.169	147.949	0	147.289	0	79.2115	0
ENSDARG00000014536	pfdn1	211.693	184.329	70.0427	21.3862	31.6189	35.2676	170.548	238.069	81.1912
ENSDARG00000014554	ppp1r3cb	0	16.6442	0	0	13.2067	0	0	6.65697	39.9327
ENSDARG00000014556	serpinb1l3	4.82743	1.52259	15.7868	0	18.7165	27.6044	43.9843	0	26.6468
ENSDARG00000014565	eif4e1b	162.492	84.2006	97.552	107.057	52.8919	70.2978	0	133.193	67.3293
ENSDARG00000014569	hnrnpr	10.4121	20.5331	11.1621	4.37864	1.5451	11.2401	0	2.24568	0
ENSDARG00000014571	ctnnb1	33.9369	83.1407	39.1143	32.1122	65.8007	85.9832	0	44.967	17.7196
ENSDARG00000014577	rhpn2	2.81418	52.4995	33.5505	19.9224	0	0	19.3753	32.5289	5.24105
ENSDARG00000014582	exoc3	1.20201	21.0024	6.38935	15.2565	14.0649	17.1605	17.5275	0	0
ENSDARG00000014587	slc38a5b	1.60494	0	0.886027	21.5603	12.4985	26.9212	23.5484	28.5409	21.1355
ENSDARG00000014591	ilf2	194.834	236.289	156.832	97.6056	130.361	295.767	489.429	478.18	483.977
ENSDARG00000014599	slc5a6b	15.1113	0	0	18.3279	0	0	0	0	49.0414
ENSDARG00000014634	mbtps1	0	0	3.30379	0	24.2375	5.44979	0	0	0
ENSDARG00000014657	zgc:171731	0	0.731373	42.3756	0	29.6996	0	47.3009	0	0
ENSDARG00000014674	acsl3b	0	1.55917	2.49005	0	0	0	9.1254	0	0
ENSDARG00000014676	bckdhb	31.5355	19.2413	21.7269	67.7193	2.95784	36.5486	32.6685	94.5101	50.8651
ENSDARG00000014680	znf710a	2.40988	13.5851	0	0	11.7703	0	0	3.46928	19.5506
ENSDARG00000014685	esco2	89.5337	72.5317	44.5031	153.721	157.063	95.5384	0	17.5752	60.3124
ENSDARG00000014690	rps4x	40.7289	0	80.4246	49.7311	56.5949	58.3999	524.03	334.856	268.177
ENSDARG00000014692	znf622	38.3781	54.1971	92.5461	43.5512	20.7879	99.2494	44.2589	52.5515	104.119
ENSDARG00000014704	pgm2l1	0	1.17968	32.1611	29.2883	0	24.311	0	0	0
ENSDARG00000014731	cacybp	153.968	276.469	90.1837	0	0.808558	68.9641	0	51.1093	0
ENSDARG00000014763	arf2a	153.893	114.649	152.465	145.824	37.8311	106.729	257.739	135.666	145.124
ENSDARG00000014770	usp4	9.36194	9.16531	5.89094	0.213889	13.5988	7.7024	4.25584	15.0694	14.4688
ENSDARG00000014775	zgc:113220	50.2791	0.255895	1.02994	0.0973755	7.21791	13.3532	0	28.3546	56.9519
ENSDARG00000014790	g3bp2	4.34929	8.54891	17.2879	1.75917	0	5.18618	0	0	6.96103
ENSDARG00000014793	ehd1b	12.0105	36.9251	20.0575	30.9403	43.0309	38.2481	39.0237	31.8981	48.2945
ENSDARG00000014794	uqcrc2a	0	0	0	17.1795	0	8.6373	80.5498	74.5665	15.4401
ENSDARG00000014806	hacd2	0	26.1988	0	7.17868	0	20.4444	48.8849	19.5067	0
ENSDARG00000014817	ranbp1	143.02	333.247	184.302	364.182	293.597	487.719	482.88	689.591	452.271
ENSDARG00000014825	si:dkeyp-69b9.6	0	0	2.95008	8.69861	0	10.4811	0	0	0
ENSDARG00000014866	hprt1l	41.5748	9.01363	34.0857	0	8.23178	0	0	9.7136	0
ENSDARG00000014867	rpl8	63.9974	29.1311	74.6297	5.43304	107.435	36.9925	220.467	234.389	68.9124
ENSDARG00000014875	abi2b	15.5853	5.79227	27.7063	5.68271	27.3227	23.1198	8.46982	44.0315	0
ENSDARG00000014898	ncbp2	140.93	267.871	74.1931	134.192	37.4208	3.30776	10.5284	0	0
ENSDARG00000014914	lamp2	108.038	164.861	238.224	136.133	79.443	60.1197	73.3522	82.5478	27.4988
ENSDARG00000014915	ndufab1b	43.2479	44.0934	45.5252	44.307	23.8576	42.9256	104.763	223.198	92.3581
ENSDARG00000014943	kif23	49.9197	79.3266	45.2117	94.0107	29.0846	68.7651	0	40.9504	23.5292
ENSDARG00000014945	znf598	3.62494	0.415742	17.8424	0	15.5464	14.4987	22.0608	21.0656	0
ENSDARG00000014956	diablob	107.061	59.3446	150.808	60.4026	20.038	0	0	62.8681	98.6392
ENSDARG00000014966	ccdc82	16.9345	27.4628	0	0	13.7713	0	0	0	0
ENSDARG00000014969	ankhb	0	0	5.17468	0	0	0	53.3225	24.8938	0
ENSDARG00000014986	acvr1l	34.3538	0.866967	21.588	12.8013	0	0	0	0	0
ENSDARG00000014994	tbp	55.3526	26.8251	78.2876	111.539	0.975892	49.2971	51.0912	51.5435	24.7586
ENSDARG00000014995	jagn1b	76.1952	60.7479	54.658	0	0	0	52.7457	30.1086	0
ENSDARG00000015002	cdh4	9.29741	0	0	8.01108	0.135262	7.04759	0	0	2.01334
ENSDARG00000015006	dnm1l	22.845	32.0849	0	0	31.2693	19.2251	0	21.3755	25.9891
ENSDARG00000015015	tspan18b	0.2154	10.6017	25.0927	0	0	0	109.051	64.4194	15.9077
ENSDARG00000015050	calm2b	371.698	243.137	81.9241	137.376	297.918	169.453	468.78	416.56	808.431
ENSDARG00000015057	ube2d4	13.3826	0	0	42.5427	0	0	88.8721	28.1356	100.381
ENSDARG00000015059	daam1a	0	4.92961	7.57297	18.2604	26.2643	0	0	0	0
ENSDARG00000015070	pola2	17.5523	45.4837	33.9775	62.28	29.5332	38.3187	49.479	31.1145	42.0172
ENSDARG00000015088	dnajb11	94.7787	214.045	169.509	94.4716	214.281	142.245	122.365	145.02	124.159
ENSDARG00000015111	ddx39ab	309.128	262.775	686.439	544.443	376.783	168.396	41.5115	97.2765	0
ENSDARG00000015126	gorasp2	4.67894	0	21.8085	21.1435	43.8062	37.2648	26.4364	9.54472	97.9192
ENSDARG00000015128	rpl27	101.891	74.9373	45.7593	65.0838	23.9074	118.983	582.317	136.921	274.822
ENSDARG00000015153	wdr91	0	0	0	0	10.223	0	2.52462	11.2238	0
ENSDARG00000015158	slc50a1	104.962	80.8195	44.9734	0	0	0	24.4374	0	0
ENSDARG00000015161	zgc:92664	43.055	1.60421	42.5795	146.636	13.4193	184.001	5.62267	81.0826	0
ENSDARG00000015164	mknk2b	7.11933	17.7389	26.321	68.6592	53.7693	48.8827	21.1134	0	7.28455
ENSDARG00000015201	pcmt	2.41801	0	41.9496	0	0	13.0229	29.237	36.5852	0
ENSDARG00000015206	hnrnpua	6.96319	2.72875	0.27577	0	20.1921	5.38329	5.65167	6.29145	0
ENSDARG00000015208	rbb4l	206.989	70.4362	73.5761	87.4886	36.0945	165.545	0.143289	62.6044	81.484
ENSDARG00000015221	nsrp1	7.29353	29.8442	43.5745	19.5843	118.403	33.2543	121.531	0.87224	77.7293
ENSDARG00000015222	cbll1	113.079	41.0937	104.458	0.909549	52.4998	90.9777	40.0628	3.48087	12.0696
ENSDARG00000015228	ero1a	0	49.3793	0	28.0989	0	0	0	0	31.5886
ENSDARG00000015239	prpf19	48.0376	136.806	230.939	206.692	68.8315	196.726	114.386	229.685	232.174
ENSDARG00000015252	st3gal3b	0	20.3997	0	0	16.1432	16.4843	41.8073	15.716	88.0655
ENSDARG00000015254	fzr1a	48.5326	16.6395	147.933	145.656	82.634	112.914	35.9818	38.3889	74.0631
ENSDARG00000015290	sacm1la	0	0	0	0	18.6653	7.58718	0	0	37.6442
ENSDARG00000015292	ube2g1a	341.357	188.564	121.871	104.456	162.077	185.675	37.6724	65.9382	243.985
ENSDARG00000015293	fam110a	28.053	39.6143	4.15179	56.6709	0	23.6598	0	0	0
ENSDARG00000015310	pitpnbl	40.0567	5.27973	111.764	90.3021	5.00276	170.868	178.98	124.588	368.898
ENSDARG00000015314	zc4h2	47.1049	144.183	65.4935	41.3249	75.3899	113.982	50.072	69.9259	57.1171
ENSDARG00000015315	psmc5	87.391	93.1469	76.9212	270.072	138.978	314.591	80.6064	322.937	279.545
ENSDARG00000015325	u2af1	17.4236	53.6593	138.661	37.8581	12.563	143.844	36.1218	49.6667	152.212
ENSDARG00000015343	pgd	0	80.0298	41.2329	6.94804	0	115.022	84.8385	0	59.7663
ENSDARG00000015349	mfge8a	19.6051	57.9989	0	22.7658	24.6378	14.2516	20.0128	12.5299	0
ENSDARG00000015352	lsg1	62.4555	30.2021	45.298	37.5597	0	16.9261	32.6149	34.6743	30.6534
ENSDARG00000015374	st3gal3a	30.4562	38.7216	0	0	28.1375	10.126	0	0	0
ENSDARG00000015385	ndufs3	119.08	168.555	98.3023	13.2957	77.9628	264.987	956.906	335.422	557.353
ENSDARG00000015392	dhx15	33.7797	41.2569	71.941	9.215	30.3801	27.8923	104.251	142.601	72.991
ENSDARG00000015394	thoc7	523.378	578.207	453.824	415.329	514.55	643.851	280.001	137.199	724.243
ENSDARG00000015422	ppil1	105.622	71.0761	56.6677	124.729	219.051	138.968	210.594	233.579	440.19
ENSDARG00000015425	slc24a4a	32.0837	43.2409	0.812956	30.6313	0	0	1.58043	0	0
ENSDARG00000015427	hdac1	272.651	160.372	200.044	304.211	304.229	438.72	244.185	260.885	538.618
ENSDARG00000015460	racgap1	12.1636	4.64186	20.9842	0	29.653	25.3031	0	8.73076	21.8758
ENSDARG00000015471	chd1l	8.80599	10.6499	0	7.59421	0	0	0	0	0
ENSDARG00000015472	gpc4	15.0886	45.693	10.0572	15.1108	26.51	0	22.3455	17.8806	2.00794
ENSDARG00000015474	ppp2r5ea	32.0991	10.5655	29.6082	10.9127	25.319	81.5151	3.43048	31.269	7.99923
ENSDARG00000015482	zgc:113518	17.4538	0	0	0	7.33429	70.5466	0	0	94.0263
ENSDARG00000015495	klf3	35.8147	0	1.69514	10.7331	22.9149	0	16.1824	0	0
ENSDARG00000015502	adam10b	0	0	0	0	1.83962	0	2.72362	0	10.3503
ENSDARG00000015524	prps1a	98.1419	27.0434	91.0361	50.1266	40.5745	114.258	274.504	112.659	121.352
ENSDARG00000015538	znf207a	80.5543	51.6711	53.2617	155.598	98.6859	87.3317	79.4049	62.283	166.941
ENSDARG00000015540	psen2	7.13193	0	13.4211	0	0	16.8138	88.4766	4.58681	0
ENSDARG00000015543	s100a1	263.217	213.655	138.021	155.267	26.6073	114.923	36.1616	80.8256	0
ENSDARG00000015546	alpl	0	0	0	0	1.49503	0	0	10.5322	9.1511
ENSDARG00000015551	fth1a	259.804	463.96	358.1	320.794	127.905	279.221	481.749	403.124	358.829
ENSDARG00000015552	phactr4a	2.11285	0	2.81539	0	4.68578	0	0	3.49665	12.8331
ENSDARG00000015554	zic2a	0	0	14.9547	18.8334	38.3929	16.7331	0	20.0931	0
ENSDARG00000015557	zgc:100829	18.3689	18.3026	28.0852	50.6273	20.9205	0	0	0	0
ENSDARG00000015566	dnmt3ab	3.486	0	4.78274	0	0	4.94556	0.394521	9.30857	0
ENSDARG00000015575	cyp3c1	0	0.329362	22.1891	0	0	24.5121	0	56.9484	0
ENSDARG00000015576	itprip	28.5726	8.6463	94.2774	22.9334	25.542	78.6464	0	6.27716	123.701
ENSDARG00000015589	ankrd33bb	4.84629	0	0	13.5316	12.8417	0	0	0	0
ENSDARG00000015610	tubg1	11.016	0	28.7904	23.912	0	26.1431	110.175	0	0
ENSDARG00000015611	rasl11b	104.817	140.926	0	119.372	119.334	65.2566	0	58.8001	0
ENSDARG00000015628	psmd10	30.0663	153.837	242.336	74.8132	39.0639	0	43.8541	93.2543	42.1333
ENSDARG00000015638	gemin2	76.0183	94.9155	131.48	27.079	113.349	45.2315	273.905	151.103	59.955
ENSDARG00000015649	rap2c	130.406	128.605	94.0684	122.73	106.017	168.808	77.4927	42.5202	114.37
ENSDARG00000015653	tnip1	0	6.00236	6.65627	21.2099	12.87	9.81427	0.0406798	8.05819	5.09524
ENSDARG00000015674	msx3	48.9603	0	0	65.9408	6.54971	39.5748	0	0	0
ENSDARG00000015676	nmd3	24.39	6.71622	0	16.2276	28.2076	92.9555	53.3905	25.8641	41.5889
ENSDARG00000015681	gsk3ab	11.5984	2.77431	25.4313	12.2298	27.5353	32.1963	43.328	43.9244	100.603
ENSDARG00000015707	dvl3a	29.6283	86.917	0	12.9252	85.5922	121.817	45.9306	101.992	163.068
ENSDARG00000015709	hsd17b12a	89.6599	85.5	96.1108	93.5489	33.2551	54.7573	19.4069	8.06306	26.3701
ENSDARG00000015722	kctd5a	30.4973	35.7538	13.6676	133.464	147.803	58.1962	257.336	217.146	244.624
ENSDARG00000015757	tmem50a	91.1138	52.2603	156.126	38.2326	103.229	91.2763	75.5542	53.7268	68.7063
ENSDARG00000015759	tspan7	13.3038	33.9142	22.8942	36.604	43.8764	39.8112	2.21624	43.7956	152.909
ENSDARG00000015765	iah1	22.5988	36.0238	16.0905	58.2281	0.454253	113.509	0	79.5514	90.5434
ENSDARG00000015790	atp1b3a	15.2122	0	0	0	0	0	23.1876	0	20.8923
ENSDARG00000015805	cgnl1	9.63562	0	0	17.4156	16.7294	0	0	0	3.02089
ENSDARG00000015807	rab22a	14.1607	9.76272	16.161	3.71371	9.90413	7.16425	0	18.3349	8.28499
ENSDARG00000015823	vps26b	23.9069	38.8759	0.83174	61.9325	0.07404	37.7036	0.478472	0.231384	0.281755
ENSDARG00000015824	lemd3	1.41878	0	9.38954	0	18.3282	5.33	0	0	0
ENSDARG00000015829	mov10a	12.3226	0	15.4403	0	0	0	23.8384	8.9362	9.00711
ENSDARG00000015835	eif4e2rs1	114.752	116.763	175.559	189.448	239.829	264.424	151.527	232.609	366.557
ENSDARG00000015851	pnn	0	18.1793	18.6839	30.8237	0	32.5205	40.4662	30.4598	0
ENSDARG00000015853	rnps1	125.097	222.567	235.169	195.847	127.314	157.953	74.6635	164.197	221.763
ENSDARG00000015862	rpl5b	92.3093	147.594	48.3937	207.196	100.653	92.1252	229.554	143.255	169.704
ENSDARG00000015863	socs6b	40.0875	18.2554	63.0123	5.54259	6.93057	76.8179	0	0	20.1249
ENSDARG00000015887	b2ml	7.14845	6.56813	0	0	0	0	13.0681	0	11.1706
ENSDARG00000015889	zc3h15	94.8448	80.418	38.5906	126.636	99.4464	28.2104	0	46.5282	37.0306
ENSDARG00000015901	ptbp2b	6.92087	0	2.13894	47.7464	0.281318	56.6623	0	0	0.0755065
ENSDARG00000015905	lztr1	19.2609	10.2476	0	0	0	0	0	1.39447	0
ENSDARG00000015907	dcbld1	16.693	15.8062	6.31701	3.33204	32.3245	10.4516	11.406	16.8575	0
ENSDARG00000015915	slc25a36b	1.89612	0	8.62505	0	3.42305	0	0	0	0
ENSDARG00000015917	rnft1	51.7333	19.4972	16.7172	48.425	40.17	10.7071	76.6509	25.4248	42.0048
ENSDARG00000015918	dlat	11.5228	6.89952	0	14.8854	38.6256	0	18.7427	17.5264	31.017
ENSDARG00000015921	pwp1	36.8979	87.7473	49.3268	119.083	63.8979	57.9014	0	82.4183	36.1809
ENSDARG00000015922	zgc:153952	0	0	8.83513	26.9927	7.01003	0	0	0	17.2298
ENSDARG00000015930	rwdd1	143.057	87.0549	226.265	86.9849	142.9	315.752	647.069	410.158	503.824
ENSDARG00000015937	kptn	23.7186	5.69953	3.62829	20.0152	0	0	0	0	0
ENSDARG00000015966	yaf2	9.14181	71.7427	0	43.2885	32.1701	90.4198	5.03209	27.4545	30.081
ENSDARG00000015970	phip	0	0	0	5.52446	3.76246	0	0	0	1.94375
ENSDARG00000015971	rapgef1b	4.9014	4.67984	4.57246	0	0	0	0	8.58702	0
ENSDARG00000015978	COX5B	331.516	335.818	447.872	195.62	252.522	349.014	845.979	693.566	798.071
ENSDARG00000015989	zdhhc16b	10.1327	0	4.92015	18.846	15.6852	0	0	0	0
ENSDARG00000015990	hcfc1a	26.8878	15.0233	17.1091	57.5113	9.69489	22.4457	21.5513	15.0974	51.6227
ENSDARG00000015998	wdhd1	9.01272	0	7.84337	0	5.15169	4.88166	0	0	11.4157
ENSDARG00000016010	nup107	0.609522	18.406	32.5695	16.0121	0	64.2473	0	13.6441	33.8956
ENSDARG00000016011	gpcpd1	66.0676	20.2588	0	0	45.8918	10.6875	15.4803	0	0
ENSDARG00000016016	dbnlb	5.58882	0	3.58877	0.99286	0	0.494844	0	0	3.85552
ENSDARG00000016038	hacd3	41.1806	16.9332	0	0	28.2466	0	70.8236	113.83	58.2946
ENSDARG00000016058	fibpa	25.7404	29.1567	148.439	16.5427	0	15.7797	0.175688	33.9515	0
ENSDARG00000016059	rab5b	0	10.8254	7.626	0	0	0	2.34742	0	23.0846
ENSDARG00000016080	nob1	71.4997	176.988	55.3217	124.331	35.6459	158.476	85.07	181.582	99.1911
ENSDARG00000016086	smurf1	6.35424	3.79225	0	0	3.68879	0	14.4947	0	0
ENSDARG00000016089	gltscr1l	0	0	12.9121	0	0	1.81006	0	36.7673	26.8967
ENSDARG00000016093	qtrtd1	37.8961	12.4677	60.9931	1.07902	1.31811	19.0881	0	0	0
ENSDARG00000016117	exd2	30.1009	4.80703	41.0955	13.5508	17.5089	12.0547	0	0	22.3685
ENSDARG00000016138	nme6	0.348281	24.5029	62.5557	0	43.0398	20.0335	0	0	0
ENSDARG00000016143	xiap	0	29.943	21.7991	47.5715	0	25.5573	0	0	0
ENSDARG00000016153	dag1	14.1057	16.2535	19.4248	0.878361	18.0873	5.75699	0	11.9499	0
ENSDARG00000016154	zfp36l1a	18.5789	16.2158	89.1366	36.5708	3.67222	20.1499	11.8535	9.89494	42.6905
ENSDARG00000016156	fam53b	39.298	37.3225	154.576	45.663	44.1804	72.3714	109.66	246.471	295.587
ENSDARG00000016163	usp33	7.82492	5.89478	0	0	0	0	6.23005	0	0
ENSDARG00000016173	cct3	52.5714	124.737	79.4393	196.401	105.499	193.617	139.128	157.905	223.214
ENSDARG00000016177	eif4enif1	20.0654	41.7842	7.46676	6.8386	0	13.8493	0	13.7271	0.234673
ENSDARG00000016181	trim33	30.5929	6.95175	5.53737	44.6769	5.20516	4.30081	20.8328	21.3068	0
ENSDARG00000016200	trib3	62.2156	27.8466	4.92196	85.0809	113.2	37.7935	27.6036	34.6204	0
ENSDARG00000016212	nup214	1.6958	2.85888	9.86092	25.3484	0.25056	3.74096	0	0	0
ENSDARG00000016233	sdr16c5a	0	40.5087	0	0	0	77.1628	44.5484	45.9219	0
ENSDARG00000016238	arl6ip5b	49.286	125.61	81.4339	27.6138	49.9899	1.47131	107.914	113.469	2.6615
ENSDARG00000016239	psmd13	26.3629	13.9074	100.458	105.567	80.2313	257.453	247.344	189.456	218.545
ENSDARG00000016253	ralab	5.47896	3.09023	0	0	0	16.6221	0	0	15.9941
ENSDARG00000016255	chmp4ba	89.1039	39.6449	13.6834	47.7238	31.2183	0	0	38.074	0
ENSDARG00000016256	nudt3a	0	22.1464	5.33939	0.342792	0	0	83.4609	17.1373	0
ENSDARG00000016260	fxr2	4.05401	11.8466	8.80103	0	10.7883	0	0	16.5613	28.5898
ENSDARG00000016263	zdhhc5a	5.44097	0	0	2.46286	0.903675	3.60063	0	0	12.2861
ENSDARG00000016280	eif1ad	21.9384	0	19.4596	0	0	0	230.946	120.274	65.8764
ENSDARG00000016302	upf1	25.4787	0	10.0672	11.0327	18.1006	16.6196	0	0	0.388269
ENSDARG00000016304	tfdp1b	0	17.1258	0.888019	27.4937	0	35.2874	106.998	53.7253	2.31143
ENSDARG00000016307	mrpl46	38.4073	75.5738	69.8397	73.4529	38.6897	206.908	37.0502	96.2221	26.5808
ENSDARG00000016318	med7	258.623	344.781	326.509	456.384	226.014	224.974	107.451	247.398	220.169
ENSDARG00000016345	ncoa5	44.78	26.6302	7.68585	96.5155	42.3814	60.0501	91.9929	15.3393	25.8303
ENSDARG00000016350	cap1	0	47.5524	91.026	52.8586	20.889	11.304	44.9465	181.529	63.8257
ENSDARG00000016360	kpna1	0	0	15.3178	19.6851	37.7438	2.78296	0	26.7668	20.1511
ENSDARG00000016363	her8a	8.84323	0	2.35713	22.6454	16.5354	11.4877	5.64608	40.2586	0
ENSDARG00000016375	asns	19.4719	14.3188	25.6578	1.06767	0	0	0	0	0
ENSDARG00000016393	arf2b	382.021	219.666	290.592	265.918	174.728	133.364	402.533	440.851	369.155
ENSDARG00000016399	riok1	8.70116	102.592	63.9821	9.30042	3.0443	127.816	0	17.1126	28.9716
ENSDARG00000016427	fignl1	2.88959	22.6872	48.847	23.3774	31.2297	20.5128	52.8725	25.5204	0
ENSDARG00000016429	farp2	16.1333	1.47802	0.833924	3.91151	10.9978	4.15972	0	0	0.240078
ENSDARG00000016443	eif3c	16.0035	0	0	34.1386	41.2805	14.7525	41.7699	36.2269	32.8618
ENSDARG00000016447	ythdf1	16.542	6.29106	14.5714	0	0.0615712	0	0	0	13.7709
ENSDARG00000016457	irf9	0	0	0	13.041	0	0	72.3103	96.7809	202.958
ENSDARG00000016463	trappc6b	36.6269	35.943	0	45.5538	0	0	0	105.988	84.3456
ENSDARG00000016464	cdc42bpab	1.25872	1.16559	0	0	0.0459863	6.4945	0	3.20146	0
ENSDARG00000016474	galcb	26.3717	30.5364	0	50.0731	0	0	0	0	0
ENSDARG00000016477	eif4a2	0	45.5556	84.9378	78.2016	180.398	222.74	43.3501	60.3663	37.2582
ENSDARG00000016481	ptpn2a	0	0	19.2552	25.6902	22.5398	0	0	0	20.0417
ENSDARG00000016484	dkc1	539.434	652.381	724.799	734.934	680.701	949.06	145.858	81.1189	227.489
ENSDARG00000016496	cdk8	40.923	25.5468	34.9681	52.046	18.0094	72.8188	0	0	45.8623
ENSDARG00000016513	setd3	31.8697	0	11.9233	0	0	32.0439	39.0758	40.7022	24.3058
ENSDARG00000016514	gtf2h2	21.0945	0	29.1051	0	69.4194	43.8025	0	92.7093	5.15883
ENSDARG00000016516	rbm8a	819.089	685.282	719.083	692.319	641.561	898.928	298.745	468.051	441.87
ENSDARG00000016519	ctdnep1a	27.3202	59.6733	51.3336	93.9752	157.421	70.3171	0	62.677	53.851
ENSDARG00000016528	wdcp	0	0	28.0869	0	24.4434	55.3996	0.0998595	31.2604	27.5782
ENSDARG00000016543	rnmtl1a	87.8334	0	37.6085	0	100.461	142.186	51.6281	64.2776	0
ENSDARG00000016548	eif5b	33.3542	40.849	54.3971	67.2793	138.901	68.6713	71.1107	56.1988	73.0762
ENSDARG00000016584	rgs7a	30.2202	0	14.9453	0	0	22.949	0	25.4202	34.4801
ENSDARG00000016594	haus4	128.541	229.555	24.8948	49.5675	110.758	121.466	0	128.043	0
ENSDARG00000016613	mcat	0	0	23.4115	45.0238	0	0	47.5362	47.789	81.2301
ENSDARG00000016630	tprb	11.1857	17.7434	10.8993	0	4.28903	12.8646	0	0	0
ENSDARG00000016649	akr7a3	37.4094	118.399	45.255	30.5302	72.559	222.39	39.7222	236.778	120.975
ENSDARG00000016651	znf106a	15.918	4.08091	3.27846	0	8.77707	5.32822	0	2.95782	3.06397
ENSDARG00000016656	mgme1	23.9933	120.646	31.7919	0	0.992175	105.163	13.4179	139.602	0
ENSDARG00000016664	rnf20	24.2685	0	72.8206	20.6146	1.88653	90.4905	85.9831	125.842	102.098
ENSDARG00000016674	si:ch73-166o21.1	18.644	0	0	14.7363	0	0.795996	9.86954	0	0
ENSDARG00000016687	acadvl	1.04109	27.5505	15.5457	37.409	16.5557	1.04742	38.4044	20.3746	7.49049
ENSDARG00000016691	cd9b	279.73	460.144	303.13	263.283	289.855	249.585	121.693	101.41	105.935
ENSDARG00000016706	atic	16.2949	0	28.5562	11.3258	37.9737	15.9692	0.24451	14.1994	38.3713
ENSDARG00000016710	rchy1	110.916	60.0609	44.1531	0	143.07	117.83	476.169	251.44	602.804
ENSDARG00000016721	sdha	10.8146	25.4058	18.4905	79.1504	21.7797	28.0347	21.9607	43.3476	0
ENSDARG00000016724	zgc:162339	42.5642	81.2978	86.8484	2.22516	38.4526	76.2255	62.8042	28.2028	46.0622
ENSDARG00000016733	psat1	17.306	22.5314	33.497	122.466	21.3027	45.56	55.6491	178.343	0
ENSDARG00000016743	angel2	5.04265	54.0239	22.2976	3.69077	8.06604	0	44.9751	0	34.0033
ENSDARG00000016745	slc35f6	58.7061	54.9535	75.4496	36.3125	40.2639	33.7347	0	0	0
ENSDARG00000016753	ipo9	0	7.66576	5.74069	0	8.13923	0	21.7281	11.4422	0
ENSDARG00000016754	tbca	61.7837	149.119	32.0667	0	0.855948	111.271	483.336	240.733	81.3276
ENSDARG00000016763	znf292a	0	2.05158	7.91644	1.68866	2.87107	1.1631	41.3068	17.3841	0
ENSDARG00000016765	scamp3	0	0	31.8736	0	0	10.2443	58.131	40.4107	39.0058
ENSDARG00000016782	huwe1	0.473689	14.4036	1.82223	0.541025	0.0182613	0.496009	0	6.11761	0.155914
ENSDARG00000016783	srsf6b	0	50.8676	54.5781	27.0301	49.4651	91.1693	37.9622	0	36.8586
ENSDARG00000016788	zeb1a	0	0.427065	0	0	2.83217	18.7765	30.9582	0	0
ENSDARG00000016794	mtmr6	2.55639	0	8.144	0	0	20.5664	0	5.31435	0
ENSDARG00000016809	prkacab	0	6.93276	12.5767	0	0	0	0	26.4146	13.4858
ENSDARG00000016811	ints3	16.1249	1.9976	1.97813	0	0	7.45266	0	0	8.69168
ENSDARG00000016830	rimkla	39.2991	17.5324	41.4871	110.878	95.0942	23.1382	0	11.9552	94.2042
ENSDARG00000016837	glipr2l	37.8601	169.218	68.2014	172.964	32.2449	19.1615	0	52.8996	0
ENSDARG00000016855	sf3b5	129.003	94.2627	73.8942	39.0015	360.977	124.636	179.374	0	9.98619
ENSDARG00000016856	pon2	0	69.0266	0	0	0	37.5889	181.414	54.0501	27.21
ENSDARG00000016858	smad7	8.39452	12.6133	42.6156	15.3402	25.5144	0	0	0	0
ENSDARG00000016864	farsb	4.25469	34.0342	24.693	18.1277	0.952411	8.36359	42.3019	83.9058	64.7959
ENSDARG00000016866	fam102ab	0	0	26.0344	18.7072	0	0	56.9361	15.7914	0
ENSDARG00000016871	smarce1	30.2719	44.6968	84.7821	55.621	163.433	104.286	74.3933	158.022	129.633
ENSDARG00000016875	gys1	24.5023	14.6399	0.432423	11.6624	33.3598	0	13.3404	15.4106	0
ENSDARG00000016889	eif3g	88.0221	0	66.1126	337.469	298.571	561.572	427.589	1102.37	862.19
ENSDARG00000016903	wdr5	64.1119	30.8911	134.784	104.66	71.8262	80.3516	101.582	76.2654	104.943
ENSDARG00000016904	bckdk	23.1599	39.7064	84.8885	39.767	25.027	68.7974	0	14.0263	0
ENSDARG00000016908	zgc:171779	0	0	0	0	36.4337	0	71.6503	53.8919	0
ENSDARG00000016964	MCUR1	25.88	0.767815	79.1774	47.9554	0	174.307	67.312	28.0878	24.6588
ENSDARG00000016968	tmem214	69.4249	36.4674	18.1773	19.2474	0	15.9592	0	11.2007	17.6266
ENSDARG00000016977	snx27b	18.4596	43.2123	13.99	0	32.6009	9.72434	0	0	32.123
ENSDARG00000016979	pmpcb	9.23026	0	0.159738	2.16339	29.4565	9.59897	240.465	111.171	112.137
ENSDARG00000016999	lin28a	50.9813	50.6436	60.6266	19.2465	60.9097	70.5962	22.9022	12.3028	41.1657
ENSDARG00000017010	scamp2l	51.376	43.6634	80.8815	25.8674	53.6105	62.3979	0	3.38925	37.9334
ENSDARG00000017014	ywhae2	10.2957	0	7.9387	10.0765	0.120326	19.8109	0	2.41142	19.1838
ENSDARG00000017037	ikbkg	60.465	52.6436	61.9547	20.3618	33.4835	76.0059	23.051	0	6.27499
ENSDARG00000017049	adsl	27.3684	17.7884	11.7071	40.2123	27.1394	45.5685	145.009	209.297	200.828
ENSDARG00000017067	chordc1b	0	43.8073	135.869	52.2271	118.239	111.434	10.5227	188.197	23.6518
ENSDARG00000017084	bud31	369.251	417.034	408.387	287.328	381.023	258.79	261.291	223.912	95.8683
ENSDARG00000017086	asb12a	0	0	26.9973	0	52.7199	118.316	230.08	102.886	49.4867
ENSDARG00000017093	emc8	132.851	101.212	86.198	175.342	130.329	147.954	0	71.8477	0
ENSDARG00000017115	kctd10	15.0741	3.14645	42.8878	35.9356	6.05416	6.20387	40.1707	48.9105	65.3165
ENSDARG00000017119	vps37a	21.5022	14.2235	13.7951	0	56.3003	16.092	0.143082	0	0
ENSDARG00000017126	ilvbl	0	16.9798	0	7.28387	0	20.4362	0	0	22.649
ENSDARG00000017143	brd9	31.4166	1.84317	2.82624	2.44055	7.23298	4.47219	10.8776	45.824	19.1831
ENSDARG00000017163	sinup	128.89	195.236	76.5659	191.18	71.9799	161.221	0	1.0154	233.373
ENSDARG00000017180	npc1	27.7161	0	24.6406	40.5398	0.727804	16.0681	0	7.39227	56.0419
ENSDARG00000017199	elp2	33.7564	9.95102	13.9335	33.4829	36.9272	15.2871	0	15.5172	63.382
ENSDARG00000017219	pabpc1a	10.4723	12.2439	115.314	75.8939	66.7069	39.0637	60.3739	73.912	113.323
ENSDARG00000017220	otud7b	0	16.4688	0	10.5442	4.55381	0	0	0	0
ENSDARG00000017230	fbxw11b	20.1656	56.89	74.5827	136.608	73.9261	54.7282	2.62428	38.8447	69.1727
ENSDARG00000017235	eif5a	203.706	169.822	260.049	260.174	169.628	324.949	369.558	365.696	455.966
ENSDARG00000017242	garem	0	0.072641	5.62856	0	14.932	0	0	0	5.12632
ENSDARG00000017244	chd6	3.27864	0.62266	1.14767	2.44772	0.40332	1.52677	13.6859	3.49637	1.73381
ENSDARG00000017255	tmed1b	0	0	10.0202	0	0	29.8021	25.6844	7.85783	36.854
ENSDARG00000017261	gdpd1	13.9337	22.0441	21.1752	0	0	0	53.9757	11.0852	38.0431
ENSDARG00000017272	eapp	105.285	100.745	103.52	300.925	20.9544	11.2881	0	0	0
ENSDARG00000017294	gnai2b	45.9988	78.1446	32.3925	9.17127	10.2624	5.9216	9.929	0	15.6111
ENSDARG00000017311	gpsm2	2.83072	1.39867	0.703122	0	0	5.39217	6.95144	0	0
ENSDARG00000017315	larp7	49.6022	52.4087	60.2465	43.8928	73.959	43.0005	182.972	84.507	140.304
ENSDARG00000017316	bag5	9.60684	8.53516	32.5218	5.9754	0	67.3544	0	0	0
ENSDARG00000017320	f11r.1	38.1188	85.2866	84.2405	0	0	0	0	0	0
ENSDARG00000017337	zgc:77929	28.7784	126.963	52.6676	0.254618	0	45.4898	205.334	64.8041	125.793
ENSDARG00000017359	mettl8	0	51.4862	0	8.53208	0	0	0	27.5282	64.6773
ENSDARG00000017367	rhbdf1b	0	11.6178	0	0	0	9.77606	36.5301	20.2083	0
ENSDARG00000017385	b9d2	0	0	61.7216	0	50.1166	46.5517	0	0	0
ENSDARG00000017388	gstt1b	30.2355	0.228974	28.7701	31.314	0	0	0	0	0
ENSDARG00000017397	smarcc1a	47.1735	60.0394	35.901	120.371	34.8653	23.2063	1.0009	28.2426	62.6909
ENSDARG00000017422	apmap	0	46.0425	9.52519	11.6648	22.7288	0	33.2807	79.2852	0
ENSDARG00000017423	patl1	8.69442	10.6006	52.6736	60.8183	32.8141	24.9854	35.3803	26.4419	13.0471
ENSDARG00000017427	phf20l1	39.4927	24.5919	19.6493	20.992	35.7097	34.9264	0.13834	8.578	13.8061
ENSDARG00000017431	fam63b	0	0	8.33039	3.02981	0	0	0	12.7474	0
ENSDARG00000017439	eif4ba	0	12.2681	23.7479	17.1936	3.14998	12.0305	0	42.6246	17.6841
ENSDARG00000017441	mylz3	0	0	0	0	12.251	8.81917	28.9371	159.774	39.7015
ENSDARG00000017445	eif3i	88.0624	29.4251	79.2017	232.258	101.89	82.013	122.529	97.6876	94.9349
ENSDARG00000017454	nup50	7.77025	32.4305	46.7678	50.2448	54.9759	100.98	72.7926	51.5323	66.0084
ENSDARG00000017522	ctdp1	0	8.4669	6.137	18.6704	14.7345	0	0	7.04347	0
ENSDARG00000017525	ccnt1	0	16.1425	16.7372	0	12.2771	54.5749	0	0	0
ENSDARG00000017571	mccc2	29.0458	71.8076	54.4825	66.2267	50.768	116.465	43.6144	225.427	255.754
ENSDARG00000017590	nit2	0	0	0	0	0	0	220.481	56.9743	113.755
ENSDARG00000017591	fat1a	0	0	3.18233	5.56558	0	0	6.52602	0.0552081	0
ENSDARG00000017595	ccdc6b	47.9795	22.8362	53.8144	41.9955	37.5157	12.2777	59.8654	88.2563	101.973
ENSDARG00000017602	ccng2	50.6214	13.5858	19.3901	87.7187	93.9892	44.6737	20.932	11.0741	30.1082
ENSDARG00000017605	rpp40	58.5675	100.445	36.293	23.5131	10.3318	168.802	60.5386	125.039	115.44
ENSDARG00000017606	sys1	62.839	80.257	27.6342	0	63.917	99.9747	58.1244	21.8886	0
ENSDARG00000017612	pnpo	18.3397	28.7233	0	0	0	0	220.889	0	72.1637
ENSDARG00000017617	alg6	16.3444	0	40.6664	0	0	2.72987	97.6943	16.9624	0
ENSDARG00000017624	krt4	10.6203	0	0	122.216	9.62007	0	186.62	0	0
ENSDARG00000017636	rnf167	55.308	169.574	61.4073	144.624	122.729	40.4574	107.654	44.9253	15.6852
ENSDARG00000017658	gmppb	26.2598	20.3216	24.3689	0	24.1295	31.3197	25.2693	0	87.6403
ENSDARG00000017659	sps2	2.7309	17.8718	2.93935	18.8447	0	22.7705	26.3903	43.9658	32.0863
ENSDARG00000017661	braf	6.61519	0	0	21.1446	0	0	11.7526	15.7922	0
ENSDARG00000017675	cirh1a	111.112	74.7875	105.195	126.726	148.657	155.088	139.32	177.712	103.16
ENSDARG00000017681	mapk4	0	0	0	0	0	34.7348	0	38.4413	54.5054
ENSDARG00000017687	dnajc5gb	12.0682	0	0	17.1091	0	0	30.5511	0	0
ENSDARG00000017696	diexf	56.3934	69.2755	31.9327	42.355	76.7477	63.725	77.0337	33.7465	74.5149
ENSDARG00000017708	lrrc40	15.9777	24.3937	19.0435	11.8629	19.2741	20.9898	31.1752	9.85738	9.24045
ENSDARG00000017728	phb2b	0	43.7794	171.716	27.5775	41.4164	187.517	300.21	163.193	425.325
ENSDARG00000017740	sec63	47.2514	45.0327	21.1477	32.1426	0.164505	85.6394	60.2231	30.8537	12.8471
ENSDARG00000017741	g3bp1	63.2618	34.49	105.799	189.802	210.601	93.2832	85.0887	21.6541	218.229
ENSDARG00000017744	smc2	90.4144	46.4	60.4683	24.94	65.5971	72.27	59.434	23.31	7.03822
ENSDARG00000017762	srrt	34.7685	57.6419	105.627	81.3524	34.6331	131.934	58.204	64.6794	109.24
ENSDARG00000017772	mdh1aa	30.8589	58.7534	59.7617	75.7517	35.9206	52.4701	116.537	62.2155	46.708
ENSDARG00000017775	atp5g3a	56.218	49.582	61.6661	264.46	33.2319	240.113	228.463	447.546	241.171
ENSDARG00000017781	hsd17b10	92.7656	158.24	48.3184	103.28	107.536	167.834	0	35.9388	107.287
ENSDARG00000017794	sdr16c5b	0	0	0	0	10.5759	0	0	47.4747	74.2189
ENSDARG00000017798	bcor	2.97796	5.71099	7.06589	0	1.27483	0	0	0	0
ENSDARG00000017809	stard3	0	22.7875	52.6673	4.74577	25.389	22.8385	0	1.95922	18.5468
ENSDARG00000017811	si:ch211-210c8.6	30.296	82.7793	66.9041	2.82734	0	0	125.23	51.9935	49.4463
ENSDARG00000017813	pigs	10.2008	6.76817	9.7298	0	0	0	16.6939	6.6576	0
ENSDARG00000017834	micall2b	17.3616	12.2183	3.16118	19.0316	25.8031	25.2847	0	0	0
ENSDARG00000017835	brf1a	0	14.1864	0	13.973	19.5885	0	0	0	0
ENSDARG00000017841	cand1	0	0	15.4033	16.3648	14.1372	0	0.243462	0	25.3662
ENSDARG00000017842	syvn1	69.4261	95.3964	47.4655	47.7109	18.7973	0	56.4558	12.4054	0
ENSDARG00000017843	srsf1b	0	8.57137	34.7557	8.80741	11.4414	12.348	1.20618	0	0
ENSDARG00000017844	copz1	452.237	445.44	238.9	515.174	129.248	535.165	863.295	154.855	149.068
ENSDARG00000017886	zbtb11	0	0	0	0	2.97024	14.705	2.40469	7.54401	16.6539
ENSDARG00000017891	tcp1	32.2428	54.1921	69.6468	90.8747	13.3307	78.0429	0	100.377	36.9021
ENSDARG00000017901	tln2a	1.52912	3.44104	0	0	0	10.5569	4.71512	0	0
ENSDARG00000017905	casp3a	23.201	7.8789	2.93815	5.39921	0	0	31.5779	40.8927	40.0157
ENSDARG00000017910	pdss1	0	81.9663	22.678	0	66.1472	71.4863	165.298	161.001	168.594
ENSDARG00000017917	her7	0	0	46.9376	98.4587	47.0119	0.173647	0	0	0
ENSDARG00000017929	ncoa2	0	3.34573	5.34405	0.453839	0.036608	9.11621	0	0	4.08156
ENSDARG00000017960	sfxn2	7.00621	41.2144	10.2355	0	27.9009	0	0	24.0855	0
ENSDARG00000017985	zgc:77739	188.566	528.199	281.203	252.971	7.07044	109.856	0.215975	60.3748	113.472
ENSDARG00000018002	eci1	189.765	107.92	82.6791	147.578	114.507	97.4217	0	188.169	474.402
ENSDARG00000018006	vrk1	73.8941	43.3137	93.8374	150.445	12.6443	19.6602	228.025	261.077	161.733
ENSDARG00000018010	crtap	0	0	0	0	0	4.24363	56.6471	73.127	125.665
ENSDARG00000018022	msh2	1.81822	53.8741	5.18871	0	0.375137	0	60.6633	0	68.6482
ENSDARG00000018047	brms1lb	5.52093	0	10.0211	19.293	0	0	0	0	0
ENSDARG00000018049	sf3b2	27.6967	24.2059	109.67	39.9483	63.2693	160.088	136.634	100.184	123.218
ENSDARG00000018060	pik3r2	6.18741	2.93568	3.24345	5.11916	4.22185	3.014	0	3.85765	9.5064
ENSDARG00000018061	neil1	10.6073	39.806	20.376	39.4475	50.3183	0.154829	209.747	0	8.86581
ENSDARG00000018069	rdh12	0	0	0	0	23.4248	0	145.296	80.0726	77.1008
ENSDARG00000018073	mrps22	196.857	326.866	38.4861	89.3179	40.3343	26.6739	96.467	0	40.1642
ENSDARG00000018077	rbp1	42.3247	68.5132	0	168.14	0	6.6305	38.9334	0	0
ENSDARG00000018096	scap	5.22071	10.0794	0	16.1577	0	0	0.076262	0.540366	1.87334
ENSDARG00000018106	eif2b3	12.3554	0	0	45.4642	18.2357	0	0	1.72182	0
ENSDARG00000018107	rab3da	0	0	0	50.9284	31.0537	41.8748	94.3408	59.2782	0
ENSDARG00000018110	pak4	0.654442	6.65943	9.8034	0.0782749	7.04723	0	0	0	30.6882
ENSDARG00000018111	kdm7aa	9.4591	1.27052	0	0	0	0	0	0	27.8034
ENSDARG00000018121	cenpj	2.44684	0	0	29.2761	0.080119	30.3181	0	5.92261	0
ENSDARG00000018124	psmd3	20.1384	0	46.4347	0	23.9698	46.9043	29.4354	43.9185	39.4443
ENSDARG00000018145	mid1ip1l	516.801	787.847	303.39	364.309	239.788	158.827	126.628	53.3388	107.45
ENSDARG00000018146	gpx1a	10.5324	19.1594	11.0472	0	19.3544	28.1984	65.1785	31.7763	71.7385
ENSDARG00000018162	ctnnal1	12.49	0	0	25.0303	0	0	0	0	38.444
ENSDARG00000018165	depdc1a	35.7095	23.1584	42.2042	34.7886	0	27.6429	0	17.9433	0
ENSDARG00000018174	gnai2a	0	20.0841	38.7338	24.6647	12.035	30.904	22.9518	16.7259	28.3974
ENSDARG00000018190	asna1	42.5551	59.4532	33.1857	17.0141	28.4315	11.5861	30.5382	7.79266	0
ENSDARG00000018192	ubr5	1.54386	0	0	0.273324	0	2.74942	0	3.80313	0
ENSDARG00000018206	nck2a	0	9.70905	14.9164	13.9179	0.774992	0	0	6.04915	0
ENSDARG00000018241	mfap1	50.8166	66.0242	92.4135	0	108.324	55.5041	112	103.521	104.796
ENSDARG00000018257	ncoa1	0.0659754	5.85817	0	3.24962	0	0	0	0	4.08623
ENSDARG00000018260	bmp7a	5.62325	14.0909	33.1728	13.7959	26.222	0	0	0	11.5641
ENSDARG00000018272	wdr33	0	8.74865	3.58897	11.8478	0.0571759	24.6283	22.7264	28.3811	9.99818
ENSDARG00000018281	cfap161	0	26.6756	0	0	0	26.5301	0	41.3035	0
ENSDARG00000018285	pdpk1b	7.41212	3.30759	25.0659	0	24.2869	0.083079	38.7213	28.4678	0
ENSDARG00000018296	rev1	8.90762	0	0	9.90782	0	0	0	0	12.742
ENSDARG00000018303	etv4	50.9757	66.8618	80.4643	48.8228	99.8408	183.977	21.4402	0	35.8203
ENSDARG00000018312	rell1	169.013	225.584	219.489	123.065	103.748	205.477	76.6664	227.21	0
ENSDARG00000018319	arglu1b	0	51.6756	0	45.8758	7.73785	0	0	0	0
ENSDARG00000018325	taf5	0.148287	33.1634	22.696	10.9275	0.550986	10.9459	40.294	45.8325	56.6307
ENSDARG00000018328	rhocb	210.773	297.926	255.147	226.069	226.79	175.874	689.803	373.444	72.0929
ENSDARG00000018329	gc2	2.32264	2.11278	0	0	0	0.119636	3.97465	0	0
ENSDARG00000018334	rpl35	128.168	150.231	105.24	0	47.7945	89.7595	481.311	335.327	303.73
ENSDARG00000018382	prkcha	18.0887	0	19.4564	0	5.32845	0.150708	7.65335	0	0
ENSDARG00000018397	hpca	15.6381	11.7635	20.001	23.7689	0	0	0	0	0
ENSDARG00000018399	rps6kb1a	19.0513	0	7.60067	0	15.3614	0	0	0	12.0204
ENSDARG00000018404	krt18	0	21.2021	0	49.683	5.86686	0	0	74.1178	99.554
ENSDARG00000018411	mknk1	25.5747	15.5972	0.394768	9.7495	1.35337	0	0	0	0
ENSDARG00000018425	ddx61	36.209	51.5305	23.8052	15.2157	73.6031	41.3845	11.2279	82.1369	59.3764
ENSDARG00000018426	aldh7a1	29.0786	0	34.5601	0	3.57014	0	47.777	0	25.3234
ENSDARG00000018461	zgc:56095	256.113	432.675	299.207	325.661	392.628	290.768	510.855	325.106	512.977
ENSDARG00000018476	pak2b	14.4043	22.6086	9.35939	0	43.3493	16.4418	42.9273	15.6126	5.18539
ENSDARG00000018485	cyp2v1	9.78674	0	0	27.6539	0	0	37.3117	0	0
ENSDARG00000018491	pdia4	22.5585	69.0608	32.9934	39.1165	39.1206	132.255	54.5793	81.4025	35.4897
ENSDARG00000018492	znf503	11.6454	27.2341	18.0203	20.7975	1.20321	0	21.8535	0	0
ENSDARG00000018494	smn1	101.039	268.258	163.84	119.556	160.275	154.895	250.496	270.703	191.083
ENSDARG00000018508	zdhhc8b	3.49071	0	0	0	0	9.19181	10.9394	0	13.9391
ENSDARG00000018524	midn	10.4897	10.3922	0	0	15.1963	0	0.0605009	10.9137	1.97079
ENSDARG00000018529	lipf	12.0464	63.6198	0	0	0	32.2331	0	0	0
ENSDARG00000018542	hapln4	150.414	28.6184	122.361	38.0892	183.362	98.5488	0	25.3481	109.702
ENSDARG00000018559	kdm7ab	1.76177	3.15329	6.68683	0	0	0	0	3.22074	0
ENSDARG00000018562	cope	477.331	354.202	449.472	511.667	266.503	306.248	215.816	296.879	51.1891
ENSDARG00000018574	sf3b4	233.77	439.354	174.629	301.877	416.258	594.884	784.717	671.711	749.01
ENSDARG00000018593	parp16	0	0	0	0	36.2541	37.0821	67.2447	59.7997	49.4998
ENSDARG00000018600	retsat	0	22.6103	0	0	0.114669	54.6087	0	1.48993	0
ENSDARG00000018602	rab5aa	34.6003	0.410137	48.2482	0.691486	32.0683	30.7392	0.482266	93.3823	0
ENSDARG00000018618	cpsf6	7.00914	16.2329	24.6167	99.6624	76.2416	39.8955	145.187	92.7397	117.167
ENSDARG00000018623	rad54l	0	0	5.74636	0	34.6122	0	0	33.8447	0
ENSDARG00000018627	arl5a	151.521	187.447	83.3453	173.898	129.427	112.861	126.433	188.735	471.555
ENSDARG00000018637	sec61g	181.089	263.649	98.0623	252.288	253.596	146.437	35.1799	172.009	202.086
ENSDARG00000018650	gtpbp3	0	0	0	0	0	34.3131	0	31.4575	13.9291
ENSDARG00000018658	aar2	7.33825	45.4795	44.1337	77.1089	16.7624	0	17.946	0	0
ENSDARG00000018698	carm1	8.42103	10.4637	9.01272	26.4778	46.6951	17.5225	0	18.8013	6.33075
ENSDARG00000018738	zw10	47.2821	18.2095	32.4891	0	33.5677	35.2565	38.2898	27.8545	0
ENSDARG00000018742	psme4b	3.95279	0	7.70978	0.91254	0	4.21303	0	0	12.8974
ENSDARG00000018743	scamp5a	0	0	0	0	0	0	57.4867	72.1893	40.4889
ENSDARG00000018765	pknox1.1	36.305	36.715	0	42.0946	0	0	38.6035	73.7029	16.7898
ENSDARG00000018787	efna1b	0	57.1548	1.24107	0	20.5033	0	25.5511	0	0
ENSDARG00000018788	st8sia2	13.4007	0	19.0089	28.8801	44.3481	0	43.9087	31.87	25.7019
ENSDARG00000018817	bdnf	0	3.20258	0	0	0	0	9.6361	0	10.1945
ENSDARG00000018825	tmem248	2.3157	5.22499	0	0	2.92745	5.34465	0	18.1868	0
ENSDARG00000018840	trpc4apa	11.9164	0	34.44	0	0	25.6515	0	0	0
ENSDARG00000018853	si:dkey-199f5.8	3.13989	0	5.44721	0	7.51736	15.9448	0	0	11.5797
ENSDARG00000018854	scaf4b	22.1086	5.04498	22.3195	6.41189	16.4766	35.9951	0	0	0
ENSDARG00000018856	dclk1a	0	0	12.5648	5.29368	0	16.3179	0	15.5109	0
ENSDARG00000018871	henmt1	0	0	2.98267	0	0	0	85.3588	23.2108	149.792
ENSDARG00000018882	jak2b	17.0394	13.1898	0	8.61762	10.0138	0	22.2157	6.5897	0
ENSDARG00000018890	snrpa	144.552	198.528	348.989	385.596	341.408	243.391	414.18	405.516	537.844
ENSDARG00000018891	rnaseh2a	41.7685	27.1123	71.8979	5.43878	98.6783	95.6656	0	0	58.6952
ENSDARG00000018898	zfand5a	20.516	21.3309	30.39	115.887	6.51786	5.23994	29.1269	13.3861	5.07384
ENSDARG00000018902	pes	53.746	14.6137	21.8631	72.3223	29.6674	123.08	29.939	38.8755	99.0536
ENSDARG00000018903	aimp2	67.0845	20.4894	46.7282	80.9884	47.9439	102.295	119.291	42.0228	111.603
ENSDARG00000018904	cstf3	109.952	79.4744	39.7891	57.2541	37.4007	87.0005	79.7597	148.918	204.323
ENSDARG00000018907	kat6a	4.39953	5.22392	0	2.0565	0	3.20618	1.27697	0	0
ENSDARG00000018913	hmbox1b	0	0	0	7.58726	0	4.09375	0	0	10.3022
ENSDARG00000018914	hnrnpk	52.565	43.7481	49.4503	20.8086	69.3986	23.0004	2.47597	51.6532	32.4339
ENSDARG00000018918	rad17	20.4075	57.6011	41.3784	13.8044	0	40.8734	1.34337	28.2492	23.3331
ENSDARG00000018921	fam84a	4.16841	0	83.0005	0	0	0	24.4931	0.4765	4.00367
ENSDARG00000018936	zcchc17	45.3794	53.8953	0	82.7266	14.2137	0	0	56.2722	110.17
ENSDARG00000018953	gclm	45.4541	39.7534	82.3553	13.5927	41.8218	24.4446	39.3055	0	0
ENSDARG00000018958	nrarpb	0	0	11.9398	0	13.0792	20.5938	20.4389	16.3575	26.8383
ENSDARG00000018961	gtpbp4	55.5261	111.783	68.2955	108.608	101.997	210.087	0	230.226	187.496
ENSDARG00000018966	cyb5r1	0	98.6728	0	7.45859	11.3262	0	0	0	30.3509
ENSDARG00000018968	acvr1ba	26.1801	17.8361	32.6464	22.4078	11.5641	6.38201	0	0	9.32537
ENSDARG00000018973	clptm1	63.5934	92.0017	69.3011	13.5267	94.5252	114.075	53.2716	68.0488	175.304
ENSDARG00000018976	sptlc2a	13.3341	25.9555	20.0491	79.2322	0.907579	53.2291	64.7971	16.4686	155.714
ENSDARG00000018985	gatsl2	26.3907	20.4382	0.271686	36.0938	8.65307	38.875	13.9208	11.1928	13.4726
ENSDARG00000018989	hspa4b	31.3143	12.3936	16.2714	0	0	18.9991	17.1155	48.7592	18.3928
ENSDARG00000019000	smc3	15.0319	5.65977	21.579	23.2652	12.4193	4.37069	0	5.5073	0
ENSDARG00000019004	smarcd1	25.8074	30.7851	110.002	80.0286	58.0591	28.2426	0	0	0
ENSDARG00000019008	erp44	29.2028	7.09072	0	84.1149	28.1527	60.4736	76.7531	33.8179	54.7319
ENSDARG00000019033	tmem59	19.6434	26.7047	41.1084	0	106.441	28.9646	285.611	137.482	280.77
ENSDARG00000019038	sgsm3	20.5309	0	2.32094	12.2977	0	0	2.49679	0	5.84174
ENSDARG00000019060	snx12	10.7128	14.3577	6.67854	0	0	14.6518	0	16.9073	42.6441
ENSDARG00000019062	arpc5b	30.5948	40.2435	34.4821	0	38.4336	1.28773	130.674	47.8609	40.6923
ENSDARG00000019081	DHDH	0	0	0	29.936	29.9183	0	0	44.9617	0
ENSDARG00000019098	cd82a	0	14.2557	0.370661	29.9934	25.5374	22.4097	0	31.0959	25.2436
ENSDARG00000019103	kdm4ab	15.4881	0	14.1205	3.96422	11.8461	0.521798	21.9245	0	18.5223
ENSDARG00000019113	mob3a	31.0794	109.301	90.4473	47.3411	127.768	0	64.585	79.0636	145.958
ENSDARG00000019116	ing1	26.595	36.315	0	28.7857	99.8723	60.2845	35.8805	153.735	59.4222
ENSDARG00000019128	tpm4b	3.34016	8.01018	15.6694	0	0	0.585577	22.0481	0	0
ENSDARG00000019137	tram1	95.0837	239.31	264.844	216.287	171.883	206.567	184.358	215.029	132.23
ENSDARG00000019144	rab4a	0	0	0	0	0	2.20364	77.0834	0	78.2545
ENSDARG00000019156	haus5	26.2576	15.6358	39.0621	13.2461	0	18.581	0	0	0
ENSDARG00000019160	sh3bp5la	9.38159	10.8729	35.9913	0	0.105126	16.9086	0	19.5702	0
ENSDARG00000019181	rpsa	25.1552	88.305	52.1178	47.6806	88.2208	126.541	429.883	319.952	223.992
ENSDARG00000019188	ube2l3a	42.0164	39.417	104.758	130.371	114.108	91.8829	78.4877	197.806	151.629
ENSDARG00000019191	2018-09-12	39.8875	0	22.6261	30.0408	29.9897	18.7652	0	0	0
ENSDARG00000019195	vps9d1	34.2192	6.50826	20.9238	32.7443	13.3692	21.1518	0.197232	0	10.2981
ENSDARG00000019205	fam120c	0	6.7928	0	1.63212	0.062662	0.210326	0	4.23879	0
ENSDARG00000019222	mrpl24	1.74324	43.0465	102.331	0	55.8482	124.678	242.508	370.776	145.7
ENSDARG00000019223	arglu1a	11.5928	10.3969	8.16785	13.516	5.04901	0	12.4668	5.44272	20.4733
ENSDARG00000019230	rpl7a	103.792	85.928	110.08	23.392	56.8502	113.951	631.204	392.509	202.02
ENSDARG00000019231	spna2	7.01277	4.90829	0	0	0	0	0.163096	9.94673	5.84645
ENSDARG00000019236	gsr	0.581397	32.4671	30.249	23.6093	1.66887	24.0011	2.75086	0	11.1404
ENSDARG00000019239	cul1a	8.10567	6.27958	14.2237	2.43959	12.9827	25.8844	51.5841	25.1215	49.7933
ENSDARG00000019265	zbtb39	0	0	4.90399	0	6.82609	6.36803	0	0	8.6723
ENSDARG00000019278	GNB4	34.4769	19.2374	29.9034	0	29.9751	0	0	34.6827	53.0063
ENSDARG00000019280	larsb	3.54816	0.220488	16.8347	5.56622	0	0	0	0	0
ENSDARG00000019293	tfdp1a	20.6084	44.3303	40.7564	56.3272	26.3556	45.9224	45.7836	67.2263	50.7465
ENSDARG00000019299	znf687b	5.30457	0	0	0	8.9124	2.58635	0	0	0
ENSDARG00000019300	ints7	13.1863	0	2.21292	0	0	0	0	12.8435	0
ENSDARG00000019302	mid1ip1b	0	24.8488	0	20.9135	0	0	84.8383	54.4034	16.6056
ENSDARG00000019311	fbxo30b	0	0	21.9295	30.0149	12.9003	0.721974	0	0	0
ENSDARG00000019326	prpsap2	72.6177	26.8009	28.1457	0	37.4858	26.873	30.7195	0	3.09396
ENSDARG00000019332	ndufb4	20.0051	37.9044	0	8.75022	18.9718	36.497	351.658	215.416	93.1502
ENSDARG00000019335	hes6	37.3328	60.2732	95.3585	38.1377	353.752	59.791	0	0	56.1956
ENSDARG00000019338	adprhl2	18.0982	0	0	0	0	4.95991	0	88.5044	28.9633
ENSDARG00000019339	uxt	45.465	33.9649	8.11197	20.0508	97.4201	0	0	254.654	0
ENSDARG00000019345	mark3a	5.43553	29.054	0	5.94521	0	0	0	0	0
ENSDARG00000019355	coa7	0	0	33.1681	0	0	43.6749	0	88.6154	55.5488
ENSDARG00000019360	sec23b	7.4385	9.11185	0.0706462	15.2475	7.36481	0	0	0	0
ENSDARG00000019362	ptbp1a	29.7903	15.1603	29.9041	62.7409	12.1069	54.9291	58.4058	38.1577	18.4976
ENSDARG00000019364	mbip	174.521	103.162	40.8629	128.346	229.951	128.101	83.8305	0	135.401
ENSDARG00000019365	zgc:110712	0	0	0	47.3908	11.9271	0	8.19933	0	0
ENSDARG00000019383	cdc42bpb	10.3825	17.4849	4.44763	0	1.18926	0	0	0	0.926739
ENSDARG00000019398	psma6a	69.3258	163.939	22.5081	50.8152	104.726	171.238	229.835	388.238	308.523
ENSDARG00000019404	atp5d	116.173	121.469	58.4614	218.276	38.6449	104.374	87.4016	161.612	139.898
ENSDARG00000019406	zgc:63470	0	0	29.1918	0	0	14.2297	19.3812	48.7667	0
ENSDARG00000019417	gadd45ga	0	25.8021	0	182.969	34.9134	45.5635	0.213339	41.266	0
ENSDARG00000019420	etnk1	0	11.0047	0	11.4502	17.7214	0	0	0	0
ENSDARG00000019426	trioa	2.74735	0.515001	2.83244	4.06659	0.182098	3.21432	0.021319	3.067	1.12634
ENSDARG00000019438	rnf13	9.71216	8.83038	5.07546	25.2784	22.5922	0.0541016	0	0	0
ENSDARG00000019444	ssr4	463.187	488.683	321.05	457.912	527.722	1160.76	938.979	693.421	945.683
ENSDARG00000019459	elf2a	0	0	0	0	0	0	41.8918	20.5942	19.5036
ENSDARG00000019484	zdhhc7	46.5908	50.932	60.004	30.0197	38.7117	85.2359	45.8821	120.485	173.678
ENSDARG00000019487	tmx1	42.7148	25.5958	50.3684	56.5425	83.7127	33.882	65.4696	0	103.265
ENSDARG00000019496	esd	74.4388	14.1638	0	0	3.98898	0	65.0917	158.973	128.838
ENSDARG00000019507	mcm5	25.9191	20.7245	52.4124	36.8188	7.02503	0	39.3348	2.29262	0
ENSDARG00000019529	parp1	26.5227	19.9869	9.58174	27.2034	27.3285	46.0037	74.045	51.2081	64.7482
ENSDARG00000019530	hdgfrp2	17.7159	30.3097	55.5911	116.912	56.3226	64.7396	0	39.7645	64.6181
ENSDARG00000019541	gpt2l	0	0	0	0	0	2.11504	0	1.42937	1.60419
ENSDARG00000019572	taf7	46.2263	3.74176	12.6475	0	35.523	53.7762	12.5663	26.5124	65.3467
ENSDARG00000019579	ldb2a	0	5.67744	0	6.81823	0	5.03299	0	1.51683	0
ENSDARG00000019581	uso1	4.30229	0	12.5413	1.01401	0	4.40153	0	40.4712	6.7042
ENSDARG00000019588	chico	1.18508	12.0977	21.0973	29.8149	24.81	0	49.6136	15.4583	0
ENSDARG00000019596	nrd1a	8.83732	17.6243	6.11133	0	0	0	0	1.36021	0
ENSDARG00000019614	jade3	9.58169	7.44048	35.6291	66.6404	4.82601	42.2871	0	15.0316	11.2901
ENSDARG00000019636	yif1a	190.807	38.8667	143.263	147.055	190.833	122.258	104.358	131.463	43.4824
ENSDARG00000019644	ldhba	124.741	176.65	169.441	96.59	110.956	61.545	0	67.5751	42.1479
ENSDARG00000019693	clcn5a	23.4523	2.16563	11.9889	0	0.145029	0	20.7916	3.97965	29.2302
ENSDARG00000019702	aldocb	0	28.7994	0	0	0.121039	9.6583	0	0	6.48847
ENSDARG00000019706	zar1	91.2953	42.9617	32.4111	0	56.1276	41.5745	0	0	62.7945
ENSDARG00000019707	spout1	22.4003	0	34.7715	14.6883	26.2324	151.655	189.182	78.3665	67.5033
ENSDARG00000019715	metap1d	75.2419	55.9282	173.462	0	0	122.668	91.9336	53.5958	75.0955
ENSDARG00000019717	pbx2	12.6206	2.95222	23.2062	0	5.98786	0	0.0800389	10.2263	0
ENSDARG00000019732	mtch2	100.076	113.792	96.294	166.207	167.473	35.3803	0.160987	169.681	174.756
ENSDARG00000019746	rfng	8.10541	3.33491	0	0	0	15.1928	0	0	25.0265
ENSDARG00000019747	hsd3b2	35.9957	0	52.3579	70.4171	0	15.8882	0	0	0
ENSDARG00000019763	acp5a	48.7275	121.136	22.0479	28.9077	49.8927	34.8161	62.3176	6.17456	27.0794
ENSDARG00000019765	zgc:158803	17.5291	0	14.1389	0	12.8263	15.9748	0.081582	97.7299	25.4534
ENSDARG00000019774	zhx3	0	0	7.74111	28.8884	15.6162	0	0	18.8975	0
ENSDARG00000019778	rps6	34.7277	62.2242	89.9825	117.774	219.692	306.715	315.46	238.148	374.936
ENSDARG00000019791	prmt3	1.94151	6.63071	30.2458	38.6256	0	35.9243	5.68937	0	28.3218
ENSDARG00000019797	qrich1	9.18463	33.7266	28.5785	18.2751	19.021	0.490171	0	9.12717	0
ENSDARG00000019810	nfe2l3	4.32038	0	9.25272	9.08358	17.2853	46.1208	0	0.075576	0
ENSDARG00000019834	edrf1	4.5839	14.1061	5.64118	0	11.2669	48.6946	9.70752	6.72507	0
ENSDARG00000019838	ugdh	10.2188	32.9361	19.8644	50.4158	61.4462	41.9078	0	0	25.8741
ENSDARG00000019842	cnot3b	74.9566	37.0029	10.7729	21.8654	44.5779	40.8122	47.3989	60.3967	47.0546
ENSDARG00000019856	atp1a1b	0	0	0	0	0	20.1346	0	6.65029	49.1615
ENSDARG00000019874	hsph1	0	2.0007	0	0	0	0	31.7106	10.3813	0
ENSDARG00000019881	bsg	51.5422	38.9951	33.8441	13.2358	30.085	79.9648	0	20.5717	1.57774
ENSDARG00000019907	dscc1	0	84.7161	0	64.8428	78.0598	58.613	0	47.0732	76.4011
ENSDARG00000019917	epb41l3b	0	6.33925	0	3.2319	0	0	7.63511	0	0
ENSDARG00000019924	cmpk	79.262	125.938	121.322	187.985	215.387	226.506	90.2443	148.687	215.208
ENSDARG00000019941	sgta	0	39.5339	67.2758	0	0	0	0.529213	0	118.729
ENSDARG00000019951	sec62	33.6915	41.3609	25.0155	29.1905	102.212	51.294	16.1995	9.59908	14.3215
ENSDARG00000019961	znf513	1.05705	11.6661	0	0	0	0	0	21.1972	0
ENSDARG00000019963	sfxn1	18.2504	36.0423	6.99238	60.7512	0	0	0	0	10.1087
ENSDARG00000019969	smarcd3b	0	0	11.0851	0	0	0.840941	0	18.7589	15.0676
ENSDARG00000019973	stk38a	10.9745	18.9552	28.9555	55.5389	19.3762	0	0	0	0
ENSDARG00000019976	idi1	7.33176	0	0	0	32.8605	0	0	21.8628	15.6062
ENSDARG00000019995	bmp4	29.8377	8.26434	56.2399	16.9668	0	2.73194	0	0	40.7389
ENSDARG00000019998	slc30a7	44.6545	47.3267	119.957	94.6927	25.9712	132.302	0	44.2735	38.0253
ENSDARG00000020001	rad23aa	25.2336	18.3438	19.6111	85.5389	0	0	133.011	55.793	14.932
ENSDARG00000020008	vcp	31.7336	81.445	103.076	131.808	131.819	119.733	115.522	121.801	66.5872
ENSDARG00000020015	mrps33	39.8509	19.0632	81.7396	27.6885	6.49032	54.2329	15.7305	36.4523	76.7668
ENSDARG00000020024	fam151b	0	15.0957	0	0	14.2879	0	0	15.1044	0
ENSDARG00000020043	cnot8	75.2812	62.1407	119.214	38.0861	50.9429	0	35.7843	9.20973	0.194206
ENSDARG00000020053	nkd1	0	0	1.68276	0.595089	19.4316	9.56489	0	0	13.7268
ENSDARG00000020077	nol10	17.8036	6.22722	4.72669	33.9109	13.5554	38.0394	43.9067	64.3904	0
ENSDARG00000020079	neil3	41.1631	22.2017	17.6094	32.6363	35.3714	0	13.2513	0	53.6303
ENSDARG00000020080	ek1	4.49047	0	10.8953	0	0	5.86608	0	0	0
ENSDARG00000020085	slc33a1	0	0	0	33.9496	18.2726	0	0	10.4772	0
ENSDARG00000020101	psmc2	72.1828	63.3386	79.7123	95.4632	235.53	132.731	405.578	218.466	350.485
ENSDARG00000020123	adck3	7.29037	0	2.24847	17.1225	20.3612	41.895	0.0828211	17.8269	14.5485
ENSDARG00000020131	fnbp1l	86.9954	67.2514	47.6444	38.7451	22.6001	19.9474	12.0043	9.48565	0
ENSDARG00000020133	jdp2b	0	0	6.17835	0	0	0	25.6405	69.4947	18.5
ENSDARG00000020187	GCA	20.2426	28.2217	0	29.6328	0.169584	28.0335	0	0	0
ENSDARG00000020197	rpl5a	0	46.2969	8.78056	0	34.4115	5.07693	194.156	183.762	81.6133
ENSDARG00000020201	cdc73	49.0693	81.2999	75.0644	122.809	85.9002	135.645	0	0	0
ENSDARG00000020204	nf2a	0	51.7958	38.0479	49.3241	10.6795	0	63.3698	0	16.2234
ENSDARG00000020217	cpsf4	96.2748	37.8533	91.5384	58.5403	0	58.5765	55.6526	116.055	76.5347
ENSDARG00000020218	amfr	0	0	2.53218	0	15.2105	7.80513	0	27.9894	0
ENSDARG00000020228	usf2	0.534819	11.3328	0	25.3758	5.18939	0	0	0	39.49
ENSDARG00000020232	eif6	176.574	220.856	70.448	139.974	138.847	178.394	63.9328	36.0446	127.61
ENSDARG00000020235	sept9a	22.268	33.3741	0.983121	55.597	105.572	44.2886	0	0	14.6045
ENSDARG00000020241	icmt	0	21.7599	21.6463	10.9659	58.447	11.7301	95.7512	6.68428	27.7178
ENSDARG00000020242	fermt2	9.56553	9.69612	17.4534	0	0.101712	9.3614	0	8.18063	19.7463
ENSDARG00000020252	btbd10b	18.7346	41.8647	1.13157	50.8249	26.5968	21.9749	0	0	0
ENSDARG00000020258	ewsr1a	4.54444	10.5151	4.02116	4.79677	0	0	0	28.6562	34.9734
ENSDARG00000020261	rab2a	89.4438	182.641	87.5942	173.379	155.275	334.922	183.889	119.787	143.064
ENSDARG00000020265	angptl6	0	0	0	0	0	27.072	0	18.6227	181.779
ENSDARG00000020279	efcab7	7.39417	8.07278	0	7.18745	0	15.4193	0	0	0
ENSDARG00000020289	pif1	5.28397	17.0381	39.1331	0	9.75744	0	0	24.6167	0
ENSDARG00000020298	btg2	57.7963	168.066	37.5034	22.8185	40.3851	17.8004	0	43.3022	9.16227
ENSDARG00000020301	os9	0	12.2388	27.8095	56.5352	5.10286	2.58171	22.5011	11.9566	39.0244
ENSDARG00000020311	cnih1	12.5429	38.0643	56.9678	164.389	82.8294	44.3421	54.6189	19.6607	71.6082
ENSDARG00000020334	ptpn11a	25.3589	29.982	0.075494	58.9514	12.3552	7.90806	29.1375	6.39739	4.68285
ENSDARG00000020345	clasp2	4.44448	0	0	0	0	0	0	1.90114	15.6115
ENSDARG00000020354	lmx1a	36.3166	0	38.649	0	31.4158	0	0	0	0
ENSDARG00000020363	snrnp25	26.2874	82.0972	8.16442	26.4303	22.2019	103.48	0	0	0
ENSDARG00000020377	eif4g2a	28.4484	25.9481	9.23949	30.6476	35.1822	18.7152	0.0652996	0.776585	0
ENSDARG00000020387	nipsnap3a	9.57808	69.9744	27.5624	0	33.146	0	0	64.7201	6.61806
ENSDARG00000020405	napab	61.2786	81.3268	61.3643	61.0129	0	106.898	0	152.856	121.817
ENSDARG00000020442	snx5	7.80912	0	0	0	0	0	32.6311	27.5564	0
ENSDARG00000020447	tmtc4	0	0	14.2184	0	0	0	53.106	20.7102	22.391
ENSDARG00000020448	adi1	163.243	51.751	224.153	95.8504	166.248	73.6167	289.809	90.0897	416.561
ENSDARG00000020449	yipf3	11.0058	72.3653	46.1642	0	43.2201	89.7245	40.0469	46.1729	0
ENSDARG00000020454	psmd8	209.48	85.9244	239.593	138.112	150.396	208.454	637.861	452.312	190.585
ENSDARG00000020465	ewsr1b	24.0191	23.7739	17.7742	21.4486	25.4381	33.3036	91.0359	44.4929	56.0209
ENSDARG00000020467	safb	57.8764	24.0395	102.264	14.4129	25.525	120.806	133.295	87.3177	64.0925
ENSDARG00000020469	map3k7	5.4946	5.23708	0.123393	6.40333	14.0761	0.111667	23.7304	21.8425	4.75978
ENSDARG00000020473	hddc3	0	0	0	0	42.3339	6.94502	57.4693	57.2545	0
ENSDARG00000020482	nono	31.9905	44.8584	14.0912	105.042	47.6534	39.719	4.45515	0.257795	20.8466
ENSDARG00000020488	arhgap17a	1.59757	10.671	6.70355	0	0	13.9273	0	0	6.68503
ENSDARG00000020493	lgi1a	0	0	51.4729	72.049	0	31.5994	21.2992	62.332	0
ENSDARG00000020494	znf330	0.177677	28.2251	41.0921	62.3388	32.5431	62.0121	88.4358	11.2877	0
ENSDARG00000020497	rab7	12.0719	2.3481	5.51006	1.65491	0	1.23516	0	0	0
ENSDARG00000020504	h3f3b.1	3125.42	2507.56	2815.72	1192.19	1761.77	1585.11	513.486	309.195	468.769
ENSDARG00000020521	exoc6	0	0	0	0	0	5.0397	0	6.02618	6.87031
ENSDARG00000020527	nup62l	38.1941	32.4719	31.0045	88.7278	88.8264	141.798	0	131.256	104.41
ENSDARG00000020529	hacl1	18.3812	0	42.9952	7.38515	0	0	0	6.19298	0
ENSDARG00000020544	rem1	0	10.2044	0	0	22.3482	0	1.38268	6.50504	0
ENSDARG00000020573	ddx3a	11.5374	0	10.1769	3.648	27.2111	2.55283	0	0	0
ENSDARG00000020595	gnl3l	10.2206	50.1039	94.5417	15.0019	14.2151	0	49.2824	32.4925	207.274
ENSDARG00000020607	emc3	17.4788	7.72979	14.451	24.1476	14.7144	49.1945	0	18.8183	16.8469
ENSDARG00000020611	si:ch211-160d20.3	26.6254	26.5	16.7558	41.1258	54.1801	33.4613	63.006	30.3054	34.9577
ENSDARG00000020621	ap1b1	11.6777	14.86	0	9.38869	0	8.38915	25.2793	0	5.70289
ENSDARG00000020623	baxa	0	14.3761	0	28.061	0	0	5.86808	0	0
ENSDARG00000020625	jak1	0	0	5.26323	9.74915	8.00431	0	6.62726	7.04463	0
ENSDARG00000020642	gtdc1	63.0684	21.0143	34.9412	12.2004	33.8664	39.8496	27.5396	52.6947	16.3617
ENSDARG00000020645	slc7a3a	7.44642	1.41659	2.68516	0	0	13.608	10.622	10.1201	0
ENSDARG00000020647	trpc4apb	14.2546	0	15.5879	8.77217	0	56.225	85.1762	49.584	5.73585
ENSDARG00000020676	dpp3	13.2178	21.6988	50.962	44.7684	0.0802185	28.5718	19.461	5.30781	0
ENSDARG00000020679	clpp	105.905	121.58	180.719	117.305	243.036	133.77	80.7697	95.2954	157.823
ENSDARG00000020693	sesn1	5.62089	0	14.3581	12.8927	4.97923	38.3598	44.1108	41.6943	28.4614
ENSDARG00000020702	odf2b	0.18825	37.8406	8.75602	0	13.2761	0	0	6.97784	0.140287
ENSDARG00000020711	rrm2	391.06	301.832	515.278	119.199	64.6597	52.8841	25.0398	9.01327	13.8769
ENSDARG00000020730	smpd4	0.524516	15.5917	11.5609	19.3147	8.19644	20.5963	0	0	0
ENSDARG00000020761	arrdc2	20.4637	21.002	0	21.2754	1.61464	5.30917	0	27.8287	29.4636
ENSDARG00000020764	slmapb	23.7588	32.4461	17.9421	28.0597	18.9188	13.1064	0	0	0
ENSDARG00000020798	necap1	19.9125	95.5101	0	0	0	0	86.3891	3.59799	0
ENSDARG00000020820	srp68	43.2495	60.8906	60.8383	22.0626	0	0	0	16.3944	79.9072
ENSDARG00000020840	mcrs1	63.186	66.5606	52.4497	60.2085	69.3181	112.416	0	0	80.219
ENSDARG00000020841	rbm7	154.421	280.759	334.605	189.879	274.668	288.649	102.925	268.111	601.017
ENSDARG00000020847	atp6v0a1a	9.88383	0	0	0	0	10.0319	20.023	0	0
ENSDARG00000020850	eef1a1l2	245.396	406.761	331.926	259.729	485.318	423.128	513.9	331.237	403.555
ENSDARG00000020872	nfat5a	0	0	0	2.22642	2.14849	0	7.46538	0	0
ENSDARG00000020887	armc1l	101.798	134.376	115.513	71.2675	84.1284	207.921	0.219646	252.24	147.57
ENSDARG00000020891	CABZ01067244.1	0	0	13.9566	0	0	10.5172	0	7.46978	0
ENSDARG00000020893	slc25a22	55.9048	74.553	105.026	42.7423	22.3841	52.6736	0.0927994	37.7083	75.27
ENSDARG00000020895	bag1	69.9306	67.3396	116.683	87.429	49.2866	126.54	0	54.8406	50.3981
ENSDARG00000020898	cyb5r4	0	16.1666	0	23.0516	0	0.418713	0	0	5.53027
ENSDARG00000020913	ddx56	14.1354	55.6259	47.9116	42.7888	0	94.4568	0	36.0191	37.7765
ENSDARG00000020929	fam49ba	51.2665	97.9197	43.0135	79.7323	40.1533	12.1567	0	0	0
ENSDARG00000020948	gmcl1	58.15	3.21654	52.9898	24.8505	37.5175	25.9397	0	26.4189	0
ENSDARG00000020953	dnajb6b	0.432787	1.98489	20.8497	0	0	0	0	0	17.1579
ENSDARG00000020960	hgs	0	12.6976	0	5.04861	16.6883	0	16.4533	18.584	39.1006
ENSDARG00000020964	prkrirb	45.2014	17.8934	11.1221	29.7624	70.1513	33.1721	0	0	0
ENSDARG00000020976	ubald1b	5.66225	4.98857	3.55445	6.69824	11.8362	7.26019	0	0	15.5869
ENSDARG00000020981	slc35a3b	0	35.0692	3.12529	0	0	0	0	26.5825	0
ENSDARG00000020986	ctu1	8.68256	12.1511	1.67636	0	8.55929	60.7008	0	17.6024	4.31624
ENSDARG00000021021	trim35-28	54.6167	10.2683	2.76254	21.551	0.721065	6.57491	0	13.6157	0.230662
ENSDARG00000021022	ift57	0	25.9855	27.4192	70.2684	21.08	0	69.401	117.224	0
ENSDARG00000021033	herpud2	23.5925	14.2046	32.6775	38.4033	0	0	3.46842	0.543359	4.54591
ENSDARG00000021046	rhbdd1	1.85991	18.613	0	0	107.184	21.2276	0	0	0
ENSDARG00000021048	clptm1l	15.4743	0.157099	36.7424	27.1652	46.6686	63.8059	0	15.1388	0
ENSDARG00000021059	alas1	44.7537	53.8854	161.048	112.279	31.5948	120.323	74.1468	24.1401	97.2252
ENSDARG00000021082	sec31a	8.40918	8.50008	0	9.50582	26.4534	13.5779	0	0	13.3925
ENSDARG00000021086	znf367	0	0	3.56506	22.4899	36.2007	0	0	0	0
ENSDARG00000021097	nelfcd	10.4629	29.1904	27.7849	28.4532	64.0619	0	50.4227	0	0
ENSDARG00000021107	sf3a2	138.792	92.0528	201.768	189.691	195.951	310.629	196.855	234.95	233.96
ENSDARG00000021110	poc1b	13.079	0	19.2688	0	19.4655	10.9608	0	0	0
ENSDARG00000021112	c1d	436.991	349.405	193.594	199.024	232.122	145.969	372.702	361.37	476.272
ENSDARG00000021113	ptmaa	72.7677	57.7206	21.8088	0	58.0548	51.5835	37.6559	42.5634	108.929
ENSDARG00000021120	ndc1	2.77304	12.3843	55.463	19.2758	74.9123	41.7001	11.1768	0	0
ENSDARG00000021124	cfl1	159.823	232.204	405.105	187.37	230.829	256.813	120.285	156.337	301.73
ENSDARG00000021141	plekhf2	22.0864	16.3878	22.297	42.2344	39.3692	42.0699	0	6.5134	0
ENSDARG00000021147	nipal3	25.5561	46.6984	0	0	0	0	0	4.43933	56.5623
ENSDARG00000021149	cbr1l	72.5646	0	0	4.53865	0	0	0	42.8038	73.4672
ENSDARG00000021193	coro1cb	8.09634	0	0	0	25.4603	11.384	130.24	57.9374	208.948
ENSDARG00000021209	kctd9a	46.4277	25.6712	0	0	12.1629	0	0	0	0
ENSDARG00000021220	hmgcl	13.3347	12.0417	0	0	0	0	0	0	30.0305
ENSDARG00000021233	pgls	18.0355	36.523	40.866	0	0	24.7661	0	27.2786	30.4644
ENSDARG00000021252	cct6a	60.1018	95.9816	109.087	18.8948	53.0419	138.966	227.332	235.618	93.9425
ENSDARG00000021257	eif3d	8.14795	43.2927	42.4476	39.9223	124.208	228.061	279.195	205.852	222.541
ENSDARG00000021288	mier3b	27.7929	94.343	50.4111	21.7649	20.6675	0	0	0	0
ENSDARG00000021309	rhoca	29.745	23.365	97.8995	41.3018	8.44006	28.4399	18.1574	32.3919	0
ENSDARG00000021324	nsun4	0	37.5459	0	0	0.208369	0	0	43.7136	7.80948
ENSDARG00000021343	wsb1	0	7.44127	0.0701205	0	4.46458	0	0	8.00883	18.3224
ENSDARG00000021346	pdhb	47.0087	60.3852	22.3888	37.6366	64.9338	72.0432	2.93591	178.655	46.8849
ENSDARG00000021366	fbp1a	15.6759	0	27.2375	0	0	0	0	0	23.4619
ENSDARG00000021370	actr6	0	11.8299	12.3507	62.5555	34.5134	79.7313	185.731	137.947	224.735
ENSDARG00000021372	tob1b	21.2184	28.6046	75.1541	86.2376	68.0339	98.4028	85.977	55.2931	93.4316
ENSDARG00000021374	cab39l1	46.0506	72.9705	0	6.45515	6.05982	10.2034	0	5.21934	41.6101
ENSDARG00000021380	ppm1db	12.0597	0	25.9565	0	13.4354	0	0	0	0
ENSDARG00000021399	yipf2	38.6276	28.9304	29.5169	0	35.4591	23.3327	0	49.0529	32.817
ENSDARG00000021402	mcm3ap	15.2815	7.069	0.523411	2.13922	23.8432	2.49718	2.14602	0	0
ENSDARG00000021404	zgc:110319	36.7895	9.52184	12.7193	17.3537	16.695	8.77641	0	0	25.3309
ENSDARG00000021408	kdelc2	0	5.58871	33.8492	0.167919	0	23.9415	0	37.4431	0
ENSDARG00000021433	asmtl	34.2402	0	0	79.2573	31.8834	0	117.424	66.9318	126.636
ENSDARG00000021439	ncoa4	28.2935	20.5162	39.2532	39.6715	23.0953	26.225	0	46.4923	17.2595
ENSDARG00000021443	zfp36l1b	0	0	0	0	12.4404	0	44.4555	17.3364	0
ENSDARG00000021455	strbp	11.8108	0	4.43602	0	0	0	0	0	13.6326
ENSDARG00000021466	ireb2	7.79991	0	4.30845	0	0	8.89514	62.6135	9.11876	26.4567
ENSDARG00000021483	cdc14b	23.777	16.1621	16.684	11.3422	3.41122	69.6194	0	0	0
ENSDARG00000021509	tab2	0	5.2076	14.7506	10.877	4.2645	0	0	22.099	23.6921
ENSDARG00000021521	rgs14a	119.503	138.99	154.318	122.744	103.069	43.0135	0	21.7572	0
ENSDARG00000021547	vrk2	0	16.2848	22.5137	0	8.22669	7.29408	0	0	1.19151
ENSDARG00000021550	rad23b	9.34555	15.9306	2.65135	0	14.9583	52.1885	4.7137	67.943	35.6811
ENSDARG00000021556	ubl3b	33.366	17.3934	5.773	27.0731	0	10.0067	0	0	0
ENSDARG00000021557	wdr45b	0	0	37.1226	49.7591	0	0	0	18.3558	23.1587
ENSDARG00000021564	VDAC3	7.19792	0	15.1665	0	21.7244	0	0	0	0
ENSDARG00000021569	gdap2	9.36788	0	8.80754	0	13.7444	0	0	0	0
ENSDARG00000021579	orc5	17.1096	19.86	0	0	0	12.6461	19.5852	3.04181	116.217
ENSDARG00000021582	dynlrb1	332.261	189.486	404.387	120.652	278.037	373.906	124.228	123.225	643.252
ENSDARG00000021589	tmem60	0	25.0346	38.3411	0	0	42.3105	0	0	0
ENSDARG00000021607	negr1	0	5.64721	0	16.376	25.27	39.6902	0	0	0
ENSDARG00000021647	gnai1	0	0	0	0	0	0.33297	3.93048	10.2861	12.6775
ENSDARG00000021669	sec61a1	93.9672	160.929	110.615	200.024	104.79	85.8138	44.6768	6.05221	63.4197
ENSDARG00000021677	phf11	22.5983	0	0	0	23.5027	1.94154	77.1403	91.1987	44.1088
ENSDARG00000021681	asrgl1	22.5972	0	0	0	0	0	71.8469	48.2042	0
ENSDARG00000021702	pdcd4a	26.9099	0	7.72587	17.6379	53.2058	24.6855	61.9178	35.0736	120.881
ENSDARG00000021753	ccdc25	74.3943	81.8874	83.6121	1.47652	0	37.0491	14.8584	52.057	0
ENSDARG00000021787	abcb5	0	7.19326	0	10.0914	1.51705	15.0486	1.20533	0	0
ENSDARG00000021794	hmmr	7.93496	25.4215	11.6586	1.02947	0	19.7116	0	0	0
ENSDARG00000021805	aes	24.9148	0	0	54.162	28.1814	1.69579	51.1596	0	0
ENSDARG00000021806	zfp36l2	39.8479	54.0241	26.0871	63.9735	38.6395	22.633	0	23.5411	0
ENSDARG00000021808	nmt2	9.73605	26.5187	34.3028	22	26.1458	34.8066	0	5.8765	45.0189
ENSDARG00000021811	calm1a	194.985	216.495	171.218	197.813	97.8568	70.7323	187.65	98.419	85.191
ENSDARG00000021812	cherp	11.917	0	27.9617	0.66562	4.34985	10.9271	0	0	0.352672
ENSDARG00000021827	katna1	0	12.681	40.5994	15.4046	0.121867	19.6985	0	28.8122	10.1013
ENSDARG00000021838	rps23	38.2493	0	52.9777	81.7913	0	37.1916	219.879	330.808	111.922
ENSDARG00000021849	si:dkey-256h2.1	27.6213	44.8989	73.2198	122.913	66.4704	104.374	115.078	0	48.153
ENSDARG00000021853	ntpcr	9.59946	11.3076	0	0	0	0.159169	52.4454	0	0
ENSDARG00000021859	erap1b	0	26.4235	0	0	0	0	24.6904	1.24968	0
ENSDARG00000021864	rplp1	13.6501	43.8387	86.1218	104.368	67.5738	81.1313	406.522	274.905	172.644
ENSDARG00000021885	cacul1	3.35279	9.98773	0	0	0	0	0	72.4564	120.071
ENSDARG00000021899	b4galt7	51.0847	46.45	0	0	21.8047	45.0554	29.5123	14.1714	0
ENSDARG00000021905	derl1	42.1337	55.9935	62.6727	53.6465	35.2096	86.6455	40.1322	3.05337	17.5659
ENSDARG00000021924	hsp70.3	133.637	266.432	267.874	144.799	64.9002	119.753	2.8325	4.34934	0
ENSDARG00000021938	smad9	0	1.59844	23.0008	0	0	0	28.1244	18.7329	20.9178
ENSDARG00000021945	ddx23	25.9294	33.8093	40.1282	44.8346	19.449	20.9109	4.81977	0.187428	18.2157
ENSDARG00000021973	st13	18.1931	22.4458	69.0597	16.554	45.634	75.7906	57.3148	0	32.8941
ENSDARG00000021974	sfr1	272.519	71.1436	99.9694	0	94.999	115.03	68.7223	0	44.9545
ENSDARG00000021975	ginm1	34.5536	0.173608	22.4096	0	29.7196	0	36.5425	4.26563	2.29119
ENSDARG00000021984	ndufa2	45.0303	72.3622	57.2349	3.60295	58.3355	1.1696	600.638	207.353	99.3923
ENSDARG00000021985	ercc2	58.6658	76.0734	0	20.1549	72.1299	62.9936	118.77	35.0896	40.0555
ENSDARG00000021991	erlin1	65.1803	28.4316	12.7283	14.4117	29.1129	16.3528	15.2961	29.1866	41.1596
ENSDARG00000021996	ppp2r2aa	20.3201	20.7241	0	20.5799	31.651	79.4897	0	23.4756	36.6985
ENSDARG00000022129	rbm4.3	76.787	38.2415	38.0999	38.4227	69.658	74.3154	82.8971	56.1586	34.7222
ENSDARG00000022160	ttc23	0	0	0	17.5659	0	0	62.53	0	46.1601
ENSDARG00000022213	uck2b	87.6738	130.424	100.281	96.1792	165.392	126.862	98.5251	0	88.4005
ENSDARG00000022232	ppan	76.0691	143.537	213.44	156.24	275.104	208.278	122.636	252.41	407.141
ENSDARG00000022254	prkcbb	9.42402	0	0	0	0	9.26333	6.75356	0	0
ENSDARG00000022260	FEZ2	0	0	0	6.22866	0	10.8173	39.2824	0	0
ENSDARG00000022280	brd2a	44.5262	52.058	67.8297	68.0029	78.5864	13.7945	0.0762495	1.31117	14.2978
ENSDARG00000022303	higd1a	68.1528	77.1004	50.2141	67.5043	10.173	61.6811	66.4744	22.427	0
ENSDARG00000022315	atp6v1g1	106.54	503.485	240.212	183.857	60.4104	0	311.095	281.251	0
ENSDARG00000022340	ufc1	51.9591	185.819	180.737	79.6827	56.8093	0	13.4958	83.7216	94.4189
ENSDARG00000022350	nek1	5.16495	7.31905	2.94865	0	0	10.5155	14.3001	0	0
ENSDARG00000022399	ntmt1	77.7147	181.581	50.1064	78.2872	27.8774	62.1286	119.116	176.492	67.6391
ENSDARG00000022410	rrp12	2.79922	7.93606	5.84948	39.5542	24.525	0	13.0237	17.2768	31.122
ENSDARG00000022415	srsf10a	10.0814	14.6625	3.58378	8.84134	20.0911	8.68504	6.72334	13.3014	16.0037
ENSDARG00000022418	faf1	0	0	26.3057	26.1081	0	12.7106	18.7681	0	0
ENSDARG00000022424	slc26a5	0.776524	0	20.0469	0	0	8.14508	0	2.33274	0
ENSDARG00000022430	ppp1r8b	2.50419	0	6.77376	3.44239	16.3746	8.41445	18.1257	0	7.76907
ENSDARG00000022438	cox6a1	35.9329	32.6601	34.0026	89.6324	16.7361	0	84.6528	76.2439	33.6214
ENSDARG00000022550	gxylt1b	0	0	0	0	32.2272	0	0.488901	2.3973	98.235
ENSDARG00000022564	zgc:56106	128.754	188.354	56.0529	203.899	140.801	148.208	87.1025	82.4222	247.572
ENSDARG00000022599	dnpep	0	22.0781	9.24931	73.1667	0	26.4893	97.7303	58.3403	64.0952
ENSDARG00000022614	ddx43	9.17309	0	21.9535	0	0	2.64825	6.32824	0	0
[truncated: 7,330 more rows]
