# Supplementary material for: Transcriptomic profile of early zebrafish PGCs by single cell sequencing
Source: PLoS One. 2019 Aug 14;14(8):e0220364. doi: 10.1371/journal.pone.0220364 (PMC6693734; doi:10.1371/journal.pone.0220364)
Supplement: S2 Table — (XLSX) [file pone.0220364.s009.xlsx]

## Sheet: readme
S2_Table Modules detected and gene list in turquoise and blue modules.

## Sheet: modules
moduleLabels	moduleColors	number of genes
0	grey	11
1	turquoise	829
2	blue	524
3	brown	450
4	yellow	369
5	green	214
6	red	181
7	black	177
8	pink	169
9	magenta	160
10	purple	152
11	greenyellow	148
12	tan	145
13	salmon	145
14	cyan	140
15	midnightblue	135
16	lightcyan	129
17	grey60	128
18	lightgreen	121
19	lightyellow	119
20	royalblue	115
21	darkred	113
22	darkgreen	106
23	darkturquoise	102
24	darkgrey	100
25	orange	89
26	darkorange	87
27	white	86
28	skyblue	82
29	saddlebrown	82
30	steelblue	80
31	paleturquoise	80
32	violet	80
33	darkolivegreen	79
34	darkmagenta	76
35	sienna3	76
36	yellowgreen	75
37	skyblue3	75
38	plum1	74
39	orangered4	72
40	mediumpurple3	70
41	lightsteelblue1	68
42	lightcyan1	67
43	ivory	66
44	floralwhite	65
45	darkorange2	65
46	brown4	65
47	bisque4	65
48	darkslateblue	64
49	plum2	64
50	thistle2	63
51	thistle1	62
52	salmon4	62
53	palevioletred3	60
54	navajowhite2	59
55	maroon	59
56	lightpink4	59
57	lavenderblush3	58
58	honeydew1	58
59	darkseagreen4	57
60	coral1	57
61	antiquewhite4	56
62	coral2	55
63	mediumorchid	53
64	skyblue2	53
65	yellow4	53
66	skyblue1	53
67	plum	53
68	orangered3	52
69	mediumpurple2	52
70	lightsteelblue	51
71	lightcoral	51
72	indianred4	49
73	firebrick4	49
74	darkolivegreen4	48
75	brown2	48
76	blue2	46
77	darkviolet	44
78	plum3	44
79	thistle3	43
80	thistle	42
81	salmon2	42
82	palevioletred2	41
83	navajowhite1	40
84	magenta4	40
85	lightpink3	40
86	lavenderblush2	40
87	honeydew	40
88	darkseagreen3	38
89	coral	38
90	antiquewhite2	38
91	coral3	38
92	mediumpurple4	37
93	skyblue4	37
94	yellow3	37
95	sienna4	36
96	pink4	35
97	orangered1	34
98	mediumpurple1	34
99	lightslateblue	33
100	lightblue4	33
101	indianred3	32
102	firebrick3	32
103	darkolivegreen2	31

## Sheet: genes in turquoise module 
moduleColors	g_id	g_name
turquoise	ENSDARG00000000442	slc39a13
turquoise	ENSDARG00000000857	mapk14a
turquoise	ENSDARG00000001470	mhc1zea
turquoise	ENSDARG00000001558	kifc1
turquoise	ENSDARG00000001578	echs1
turquoise	ENSDARG00000002298	ankrd22
turquoise	ENSDARG00000002332	frmd6
turquoise	ENSDARG00000002347	cyp11a1
turquoise	ENSDARG00000002403	nusap1
turquoise	ENSDARG00000002546	rundc3ab
turquoise	ENSDARG00000002601	irx7
turquoise	ENSDARG00000002659	mapre1b
turquoise	ENSDARG00000002710	ncl
turquoise	ENSDARG00000003027	scnm1
turquoise	ENSDARG00000003655	tmem59l
turquoise	ENSDARG00000003860	cbx3a
turquoise	ENSDARG00000003866	tm9sf2
turquoise	ENSDARG00000003941	rrs1
turquoise	ENSDARG00000003968	zgc:162969
turquoise	ENSDARG00000004037	cog2
turquoise	ENSDARG00000004046	phf6
turquoise	ENSDARG00000004151	rab23
turquoise	ENSDARG00000004169	stmn1a
turquoise	ENSDARG00000004189	cbx1a
turquoise	ENSDARG00000004280	seh1l
turquoise	ENSDARG00000004396	b3gnt5b
turquoise	ENSDARG00000004492	pcyt1ab
turquoise	ENSDARG00000004529	zgc:173742
turquoise	ENSDARG00000004574	gtf3c2
turquoise	ENSDARG00000004576	plk4
turquoise	ENSDARG00000004713	mad2l1
turquoise	ENSDARG00000004745	lmbr1l
turquoise	ENSDARG00000004757	ybx1
turquoise	ENSDARG00000004806	grwd1
turquoise	ENSDARG00000004937	skp2
turquoise	ENSDARG00000005058	ncapd2
turquoise	ENSDARG00000005115	calub
turquoise	ENSDARG00000005122	atp2a2b
turquoise	ENSDARG00000005236	srcap
turquoise	ENSDARG00000005254	kdelr2a
turquoise	ENSDARG00000005454	tacc3
turquoise	ENSDARG00000005536	ubr7
turquoise	ENSDARG00000005619	nek2
turquoise	ENSDARG00000005643	gcat
turquoise	ENSDARG00000005827	eif2s1a
turquoise	ENSDARG00000005908	clk4b
turquoise	ENSDARG00000005972	ric8b
turquoise	ENSDARG00000006389	smad2
turquoise	ENSDARG00000006397	laptm4a
turquoise	ENSDARG00000006408	hmgb3b
turquoise	ENSDARG00000006477	ddi2
turquoise	ENSDARG00000006487	anp32a
turquoise	ENSDARG00000006553	rras
turquoise	ENSDARG00000006577	nadka
turquoise	ENSDARG00000006600	lsm14aa
turquoise	ENSDARG00000006604	pvrl3b
turquoise	ENSDARG00000007196	rae1
turquoise	ENSDARG00000007329	tbx16
turquoise	ENSDARG00000007614	wwox
turquoise	ENSDARG00000007744	tsr1
turquoise	ENSDARG00000007923	ptpn1
turquoise	ENSDARG00000008022	kif18a
turquoise	ENSDARG00000008184	mia3
turquoise	ENSDARG00000008200	ugp2b
turquoise	ENSDARG00000008279	map2k7
turquoise	ENSDARG00000008363	mcl1b
turquoise	ENSDARG00000008395	snupn
turquoise	ENSDARG00000008447	fkbp4
turquoise	ENSDARG00000008568	slc25a24
turquoise	ENSDARG00000008765	tmed5
turquoise	ENSDARG00000008796	her5
turquoise	ENSDARG00000008803	marcksb
turquoise	ENSDARG00000008818	hsf1
turquoise	ENSDARG00000008859	mylipa
turquoise	ENSDARG00000008966	tbl1xr1b
turquoise	ENSDARG00000009740	ppp1r7
turquoise	ENSDARG00000009830	hdlbpa
turquoise	ENSDARG00000009862	dcps
turquoise	ENSDARG00000009864	ddx55
turquoise	ENSDARG00000009942	cdc6
turquoise	ENSDARG00000010255	bin2b
turquoise	ENSDARG00000010301	b4galt6
turquoise	ENSDARG00000010332	zgc:56231
turquoise	ENSDARG00000010481	bzw1a
turquoise	ENSDARG00000010572	slc25a25a
turquoise	ENSDARG00000010779	tlk2
turquoise	ENSDARG00000010948	kif11
turquoise	ENSDARG00000011094	ccna2
turquoise	ENSDARG00000011373	mknk2a
turquoise	ENSDARG00000011418	sigmar1
turquoise	ENSDARG00000011506	lpcat1
turquoise	ENSDARG00000011555	spag7
turquoise	ENSDARG00000011934	gyg1a
turquoise	ENSDARG00000012141	papolg
turquoise	ENSDARG00000012485	aurka
turquoise	ENSDARG00000012577	waca
turquoise	ENSDARG00000012745	poc1bl
turquoise	ENSDARG00000012747	rer1
turquoise	ENSDARG00000012820	nop56
turquoise	ENSDARG00000012827	mettl3
turquoise	ENSDARG00000012860	tmprss4b
turquoise	ENSDARG00000012942	itgb5
turquoise	ENSDARG00000012946	syap1
turquoise	ENSDARG00000012947	ska2
turquoise	ENSDARG00000013006	pibf1
turquoise	ENSDARG00000013076	bmi1b
turquoise	ENSDARG00000013279	znf76
turquoise	ENSDARG00000013667	tbck
turquoise	ENSDARG00000013694	tmem110
turquoise	ENSDARG00000013719	gtse1
turquoise	ENSDARG00000013946	ivns1abpb
turquoise	ENSDARG00000013961	slc31a1
turquoise	ENSDARG00000014041	smarcad1a
turquoise	ENSDARG00000014329	npm1a
turquoise	ENSDARG00000014373	ddx4
turquoise	ENSDARG00000014386	galnt6
turquoise	ENSDARG00000014898	ncbp2
turquoise	ENSDARG00000015059	daam1a
turquoise	ENSDARG00000015557	zgc:100829
turquoise	ENSDARG00000015709	hsd17b12a
turquoise	ENSDARG00000016255	chmp4ba
turquoise	ENSDARG00000016302	upf1
turquoise	ENSDARG00000016484	dkc1
turquoise	ENSDARG00000016516	rbm8a
turquoise	ENSDARG00000016594	haus4
turquoise	ENSDARG00000016691	cd9b
turquoise	ENSDARG00000016745	slc35f6
turquoise	ENSDARG00000016837	glipr2l
turquoise	ENSDARG00000016858	smad7
turquoise	ENSDARG00000016904	bckdk
turquoise	ENSDARG00000017093	emc8
turquoise	ENSDARG00000017220	otud7b
turquoise	ENSDARG00000017272	eapp
turquoise	ENSDARG00000017522	ctdp1
turquoise	ENSDARG00000017834	micall2b
turquoise	ENSDARG00000017835	brf1a
turquoise	ENSDARG00000017843	srsf1b
turquoise	ENSDARG00000018145	mid1ip1l
turquoise	ENSDARG00000018319	arglu1b
turquoise	ENSDARG00000018658	aar2
turquoise	ENSDARG00000018854	scaf4b
turquoise	ENSDARG00000019000	smc3
turquoise	ENSDARG00000019004	smarcd1
turquoise	ENSDARG00000019191	2018-09-12
turquoise	ENSDARG00000019339	uxt
turquoise	ENSDARG00000019360	sec23b
turquoise	ENSDARG00000019420	etnk1
turquoise	ENSDARG00000019438	rnf13
turquoise	ENSDARG00000019797	qrich1
turquoise	ENSDARG00000019810	nfe2l3
turquoise	ENSDARG00000019881	bsg
turquoise	ENSDARG00000019951	sec62
turquoise	ENSDARG00000019973	stk38a
turquoise	ENSDARG00000020201	cdc73
turquoise	ENSDARG00000020252	btbd10b
turquoise	ENSDARG00000020298	btg2
turquoise	ENSDARG00000020363	snrnp25
turquoise	ENSDARG00000020377	eif4g2a
turquoise	ENSDARG00000020504	h3f3b.1
turquoise	ENSDARG00000020730	smpd4
turquoise	ENSDARG00000020764	slmapb
turquoise	ENSDARG00000020929	fam49ba
turquoise	ENSDARG00000020948	gmcl1
turquoise	ENSDARG00000020964	prkrirb
turquoise	ENSDARG00000021120	ndc1
turquoise	ENSDARG00000021141	plekhf2
turquoise	ENSDARG00000021288	mier3b
turquoise	ENSDARG00000021483	cdc14b
turquoise	ENSDARG00000021521	rgs14a
turquoise	ENSDARG00000021806	zfp36l2
turquoise	ENSDARG00000021924	hsp70.3
turquoise	ENSDARG00000022813	dnd1
turquoise	ENSDARG00000022918	tbcc
turquoise	ENSDARG00000022952	zgc:66448
turquoise	ENSDARG00000023002	dtl
turquoise	ENSDARG00000023267	atad1a
turquoise	ENSDARG00000023303	zgc:66427
turquoise	ENSDARG00000023768	mfsd4aa
turquoise	ENSDARG00000023900	casd1
turquoise	ENSDARG00000023933	skila
turquoise	ENSDARG00000023988	dctn4
turquoise	ENSDARG00000024488	top2a
turquoise	ENSDARG00000024746	hsp90aa1.2
turquoise	ENSDARG00000024870	BX248324.1
turquoise	ENSDARG00000025226	znf668
turquoise	ENSDARG00000025436	msrb1a
turquoise	ENSDARG00000025518	F8A2
turquoise	ENSDARG00000025593	plekhj1
turquoise	ENSDARG00000026178	ube3d
turquoise	ENSDARG00000026185	ccdc94
turquoise	ENSDARG00000026338	styxl1
turquoise	ENSDARG00000026616	zgc:113425
turquoise	ENSDARG00000026799	suv39h1a
turquoise	ENSDARG00000026871	uchl1
turquoise	ENSDARG00000027159	fbxo28
turquoise	ENSDARG00000027169	kpna7
turquoise	ENSDARG00000027353	zmym2
turquoise	ENSDARG00000027397	vangl2
turquoise	ENSDARG00000027428	rpp30
turquoise	ENSDARG00000027491	uros
turquoise	ENSDARG00000027590	2018-09-02
turquoise	ENSDARG00000027612	gatad1
turquoise	ENSDARG00000027639	zgc:165539
turquoise	ENSDARG00000027649	cpsf3
turquoise	ENSDARG00000028295	mkrn4
turquoise	ENSDARG00000028431	adnp2b
turquoise	ENSDARG00000028937	taf1b
turquoise	ENSDARG00000028957	maff
turquoise	ENSDARG00000029036	rab32a
turquoise	ENSDARG00000029252	ssb
turquoise	ENSDARG00000029406	h2afx
turquoise	ENSDARG00000029445	EIF1B
turquoise	ENSDARG00000029621	sgms1
turquoise	ENSDARG00000029818	srsf5a
turquoise	ENSDARG00000030465	tmem263
turquoise	ENSDARG00000030756	dnmt1
turquoise	ENSDARG00000030830	cmtr1
turquoise	ENSDARG00000030913	cluha
turquoise	ENSDARG00000031126	notum1a
turquoise	ENSDARG00000031200	ppp2r5cb
turquoise	ENSDARG00000031427	calm2a
turquoise	ENSDARG00000032114	slain2
turquoise	ENSDARG00000032619	tob1a
turquoise	ENSDARG00000032637	si:dkey-261m9.12
turquoise	ENSDARG00000032769	slc38a9
turquoise	ENSDARG00000032808	tdrd7a
turquoise	ENSDARG00000032856	ccdc120
turquoise	ENSDARG00000033413	si:dkey-183c16.7
turquoise	ENSDARG00000033443	mdm2
turquoise	ENSDARG00000033566	cyp17a1
turquoise	ENSDARG00000034080	plcd1b
turquoise	ENSDARG00000034138	shisa2a
turquoise	ENSDARG00000034624	nuf2
turquoise	ENSDARG00000034825	uspl1
turquoise	ENSDARG00000035018	thy1
turquoise	ENSDARG00000035028	lpcat4
turquoise	ENSDARG00000035095	tdgf1
turquoise	ENSDARG00000035150	si:dkey-261j4.4
turquoise	ENSDARG00000035151	si:dkey-261j4.3
turquoise	ENSDARG00000035325	srsf7a
turquoise	ENSDARG00000035326	nccrp1
turquoise	ENSDARG00000035332	c10h21orf59
turquoise	ENSDARG00000035595	ficd
turquoise	ENSDARG00000035622	xbp1
turquoise	ENSDARG00000035680	zgc:113424
turquoise	ENSDARG00000035700	zgc:101664
turquoise	ENSDARG00000035909	mfsd2ab
turquoise	ENSDARG00000035910	znf281b
turquoise	ENSDARG00000035957	gmnn
turquoise	ENSDARG00000035993	sumo3b
turquoise	ENSDARG00000036180	ccnb2
turquoise	ENSDARG00000036247	tmem144b
turquoise	ENSDARG00000036257	rasal2
turquoise	ENSDARG00000036687	bcl9
turquoise	ENSDARG00000037009	banf1
turquoise	ENSDARG00000037116	cxcl12a
turquoise	ENSDARG00000037158	rcc1
turquoise	ENSDARG00000037172	ddrgk1
turquoise	ENSDARG00000037177	zc3h13
turquoise	ENSDARG00000037238	smad5
turquoise	ENSDARG00000037405	zgc:112083
turquoise	ENSDARG00000037484	tmem192
turquoise	ENSDARG00000037556	st3gal5
turquoise	ENSDARG00000037706	gss
turquoise	ENSDARG00000037846	hm13
turquoise	ENSDARG00000037965	srrm2
turquoise	ENSDARG00000037995	gdf3
turquoise	ENSDARG00000038442	plcg1
turquoise	ENSDARG00000038694	REEP6
turquoise	ENSDARG00000038785	abcf2a
turquoise	ENSDARG00000038789	tmem53
turquoise	ENSDARG00000038802	cenpl
turquoise	ENSDARG00000038898	zgc:113691
turquoise	ENSDARG00000038976	pdcd7
turquoise	ENSDARG00000039063	si:dkey-194g4.1
turquoise	ENSDARG00000039213	prpf38a
turquoise	ENSDARG00000039269	arg2
turquoise	ENSDARG00000039309	hook2
turquoise	ENSDARG00000039547	CR354435.1
turquoise	ENSDARG00000039613	poll
turquoise	ENSDARG00000039851	dhdds
turquoise	ENSDARG00000039892	gnpnat1
turquoise	ENSDARG00000039910	rbm42
turquoise	ENSDARG00000039958	utp11l
turquoise	ENSDARG00000040039	pttg1ipb
turquoise	ENSDARG00000040046	snai2
turquoise	ENSDARG00000040059	gbp
turquoise	ENSDARG00000040141	CU207221.1
turquoise	ENSDARG00000040295	apoeb
turquoise	ENSDARG00000040503	sb:cb81
turquoise	ENSDARG00000040510	ca15b
turquoise	ENSDARG00000040764	id1
turquoise	ENSDARG00000040854	tsg101a
turquoise	ENSDARG00000041065	hspb1
turquoise	ENSDARG00000041215	cetn4
turquoise	ENSDARG00000041361	ttk
turquoise	ENSDARG00000041362	chmp7
turquoise	ENSDARG00000041430	bmp2b
turquoise	ENSDARG00000041511	pex10
turquoise	ENSDARG00000041959	cxcr4b
turquoise	ENSDARG00000042025	si:dkeyp-118h3.6
turquoise	ENSDARG00000042063	si:ch211-145c1.1
turquoise	ENSDARG00000042214	tmem243a
turquoise	ENSDARG00000042322	si:dkey-177p2.6
turquoise	ENSDARG00000042485	foxd5
turquoise	ENSDARG00000042489	prkrira
turquoise	ENSDARG00000042527	unga
turquoise	ENSDARG00000042563	mis18bp1
turquoise	ENSDARG00000042630	hebp2
turquoise	ENSDARG00000042642	wtap
turquoise	ENSDARG00000042671	c2h1orf27
turquoise	ENSDARG00000042688	bora
turquoise	ENSDARG00000042716	tmem68
turquoise	ENSDARG00000043003	pcyt2
turquoise	ENSDARG00000043004	si:dkeyp-117h8.4
turquoise	ENSDARG00000043105	qtrt1
turquoise	ENSDARG00000043126	blf
turquoise	ENSDARG00000043137	cdca8
turquoise	ENSDARG00000043177	lsm1
turquoise	ENSDARG00000043236	ccna1
turquoise	ENSDARG00000043271	morc3b
turquoise	ENSDARG00000043446	efhd1
turquoise	ENSDARG00000043553	ches1
turquoise	ENSDARG00000043963	si:ch211-241j12.3
turquoise	ENSDARG00000044298	phax
turquoise	ENSDARG00000044485	sall4
turquoise	ENSDARG00000044562	cycsb
turquoise	ENSDARG00000044601	rtn4a
turquoise	ENSDARG00000044625	pcf11
turquoise	ENSDARG00000044760	gnaia
turquoise	ENSDARG00000044774	pou5f3
turquoise	ENSDARG00000045051	slc16a3
turquoise	ENSDARG00000045139	ca7
turquoise	ENSDARG00000045417	fam49bb
turquoise	ENSDARG00000045423	si:ch211-146l10.8
turquoise	ENSDARG00000045542	lamtor4
turquoise	ENSDARG00000045789	srgap1b
turquoise	ENSDARG00000045886	slc38a2
turquoise	ENSDARG00000045989	arf4a
turquoise	ENSDARG00000046002	necap2
turquoise	ENSDARG00000051718	si:ch211-113a14.24
turquoise	ENSDARG00000051726	CU302436.1
turquoise	ENSDARG00000051770	HIST1H2AL
turquoise	ENSDARG00000051775	HIST1H2AL
turquoise	ENSDARG00000052423	ppp1r12c
turquoise	ENSDARG00000052480	pdcd11
turquoise	ENSDARG00000052512	tsga10
turquoise	ENSDARG00000052553	lig3
turquoise	ENSDARG00000052658	pptc7b
turquoise	ENSDARG00000053113	ly75
turquoise	ENSDARG00000053483	zgc:113054
turquoise	ENSDARG00000053558	rtkn2a
turquoise	ENSDARG00000053569	sox3
turquoise	ENSDARG00000053668	stag2b
turquoise	ENSDARG00000053691	maea
turquoise	ENSDARG00000053912	fbl
turquoise	ENSDARG00000053939	tgfa
turquoise	ENSDARG00000053950	lin37
turquoise	ENSDARG00000054191	pgk1
turquoise	ENSDARG00000054304	homeza
turquoise	ENSDARG00000054355	dcaf7
turquoise	ENSDARG00000054749	lmo4b
turquoise	ENSDARG00000054804	anp32e
turquoise	ENSDARG00000054973	itsn2b
turquoise	ENSDARG00000055066	zdhhc20a
turquoise	ENSDARG00000055124	ccnl1a
turquoise	ENSDARG00000055133	cenpf
turquoise	ENSDARG00000055470	cdc16
turquoise	ENSDARG00000055510	ypel3
turquoise	ENSDARG00000055548	npat
turquoise	ENSDARG00000055635	crk
turquoise	ENSDARG00000055678	akap12b
turquoise	ENSDARG00000055730	trim35-29
turquoise	ENSDARG00000055737	ube3a
turquoise	ENSDARG00000055753	suv39h1b
turquoise	ENSDARG00000055889	zgc:153215
turquoise	ENSDARG00000055912	nipa2
turquoise	ENSDARG00000055973	zar1l
turquoise	ENSDARG00000056268	atxn7l2b
turquoise	ENSDARG00000056367	mpv17l2
turquoise	ENSDARG00000056473	chaf1b
turquoise	ENSDARG00000056557	copb1
turquoise	ENSDARG00000056986	dact2
turquoise	ENSDARG00000056995	snai1a
turquoise	ENSDARG00000057074	rpgrb
turquoise	ENSDARG00000057255	emc1
turquoise	ENSDARG00000057328	cth1
turquoise	ENSDARG00000057484	srsf2a
turquoise	ENSDARG00000057633	cxcr4a
turquoise	ENSDARG00000057751	zbtb47a
turquoise	ENSDARG00000057912	eif1axb
turquoise	ENSDARG00000057928	mzt2b
turquoise	ENSDARG00000058068	tnfsf10l4
turquoise	ENSDARG00000058230	rps6kb1b
turquoise	ENSDARG00000058287	gpalpp1
turquoise	ENSDARG00000058461	ice1
turquoise	ENSDARG00000058479	zgc:110425
turquoise	ENSDARG00000058494	dnaja3a
turquoise	ENSDARG00000058710	terf1
turquoise	ENSDARG00000058728	nudt2
turquoise	ENSDARG00000058917	nnr
turquoise	ENSDARG00000059070	gars
turquoise	ENSDARG00000059163	irbp
turquoise	ENSDARG00000059308	golt1bb
turquoise	ENSDARG00000059400	tmem167b
turquoise	ENSDARG00000059646	nt5dc2
turquoise	ENSDARG00000059841	exosc1
turquoise	ENSDARG00000060113	znf395a
turquoise	ENSDARG00000060316	cish
turquoise	ENSDARG00000060361	cep104
turquoise	ENSDARG00000060394	mtfr2
turquoise	ENSDARG00000060442	tmem259
turquoise	ENSDARG00000060596	prkaa1
turquoise	ENSDARG00000060917	anln
turquoise	ENSDARG00000061138	senp7b
turquoise	ENSDARG00000061169	larp1b
turquoise	ENSDARG00000061187	cbx5
turquoise	ENSDARG00000061411	nelfa
turquoise	ENSDARG00000061451	n4bp2
turquoise	ENSDARG00000061610	ufsp1
turquoise	ENSDARG00000061735	hnrnpm
turquoise	ENSDARG00000061774	mbd3a
turquoise	ENSDARG00000061916	tmem51b
turquoise	ENSDARG00000061963	vrtn
turquoise	ENSDARG00000062008	hs2st1b
turquoise	ENSDARG00000062016	vps51
turquoise	ENSDARG00000062019	rufy2
turquoise	ENSDARG00000062198	pcm1
turquoise	ENSDARG00000062269	fan1
turquoise	ENSDARG00000062542	fgf12b
turquoise	ENSDARG00000063031	rad54l2
turquoise	ENSDARG00000063069	gripap1
turquoise	ENSDARG00000063079	ago3b
turquoise	ENSDARG00000063187	agpat5
turquoise	ENSDARG00000063553	rlf
turquoise	ENSDARG00000063670	gtf2a1l
turquoise	ENSDARG00000063718	vps72
turquoise	ENSDARG00000067613	dnajc25
turquoise	ENSDARG00000067752	pigl
turquoise	ENSDARG00000068194	klf9
turquoise	ENSDARG00000068214	ccni
turquoise	ENSDARG00000068400	znf131
turquoise	ENSDARG00000068409	vgll4l
turquoise	ENSDARG00000068846	si:ch73-95l15.3
turquoise	ENSDARG00000068868	nap1l4b
turquoise	ENSDARG00000068883	tspan13a
turquoise	ENSDARG00000068928	HIST1H2AL
turquoise	ENSDARG00000068982	si:rp71-56i13.6
turquoise	ENSDARG00000069037	akip1
turquoise	ENSDARG00000069045	chtf8
turquoise	ENSDARG00000069066	nufip2
turquoise	ENSDARG00000069090	atp6v0d1
turquoise	ENSDARG00000069099	tmco1
turquoise	ENSDARG00000069129	fhdc3
turquoise	ENSDARG00000069142	aars
turquoise	ENSDARG00000069476	spint2
turquoise	ENSDARG00000069494	tmem223
turquoise	ENSDARG00000069521	vps29
turquoise	ENSDARG00000069706	prmt6
turquoise	ENSDARG00000069807	zdhhc18a
turquoise	ENSDARG00000069920	cox17
turquoise	ENSDARG00000070028	tmem41aa
turquoise	ENSDARG00000070061	gfer
turquoise	ENSDARG00000070166	zgc:153499
turquoise	ENSDARG00000070286	HIST1H2AL
turquoise	ENSDARG00000070289	CR354435.4
turquoise	ENSDARG00000070297	CR354435.5
turquoise	ENSDARG00000070360	fam212aa
turquoise	ENSDARG00000070407	fam206a
turquoise	ENSDARG00000070458	zgc:153292
turquoise	ENSDARG00000070463	e2f3
turquoise	ENSDARG00000070472	arf5
turquoise	ENSDARG00000070560	nap1l4a
turquoise	ENSDARG00000070568	atad5a
turquoise	ENSDARG00000070570	ppp4ca
turquoise	ENSDARG00000070621	FAM72B
turquoise	ENSDARG00000070822	cnp
turquoise	ENSDARG00000071005	ppp1r3ca
turquoise	ENSDARG00000071083	si:dkeyp-34c12.1
turquoise	ENSDARG00000071250	tmem79a
turquoise	ENSDARG00000071403	oaz1a
turquoise	ENSDARG00000071426	lrrc59
turquoise	ENSDARG00000071467	ZBTB33
turquoise	ENSDARG00000071468	mrpl54
turquoise	ENSDARG00000071497	zic3
turquoise	ENSDARG00000071583	gtf3ab
turquoise	ENSDARG00000071724	ankha
turquoise	ENSDARG00000073710	usp7
turquoise	ENSDARG00000073741	RAP1GDS1
turquoise	ENSDARG00000073856	znf319a
turquoise	ENSDARG00000073892	secisbp2
turquoise	ENSDARG00000073961	CYSTM1
turquoise	ENSDARG00000073985	pctp
turquoise	ENSDARG00000074074	rnf26
turquoise	ENSDARG00000074131	kif5ba
turquoise	ENSDARG00000074246	rab14
turquoise	ENSDARG00000074367	usp12b
turquoise	ENSDARG00000074599	frmd4ba
turquoise	ENSDARG00000074730	pkmyt1
turquoise	ENSDARG00000074849	rac1a
turquoise	ENSDARG00000074892	pde6d
turquoise	ENSDARG00000074927	bub1bb
turquoise	ENSDARG00000075143	nanp
turquoise	ENSDARG00000075226	smad4a
turquoise	ENSDARG00000075281	tbc1d30
turquoise	ENSDARG00000075366	HIST1H4D
turquoise	ENSDARG00000075369	nck1b
turquoise	ENSDARG00000075421	pttg1
turquoise	ENSDARG00000075530	pigu
turquoise	ENSDARG00000075564	fam13a
turquoise	ENSDARG00000075682	orc6
turquoise	ENSDARG00000075916	zgc:66472
turquoise	ENSDARG00000076129	FQ312024.1
turquoise	ENSDARG00000076360	rpl37
turquoise	ENSDARG00000076391	npm2a
turquoise	ENSDARG00000076474	org
turquoise	ENSDARG00000076659	cdca7b
turquoise	ENSDARG00000077101	zbtb10
turquoise	ENSDARG00000077116	ccnjl
turquoise	ENSDARG00000077166	FO082779.1
turquoise	ENSDARG00000077288	si:ch211-188c16.1
turquoise	ENSDARG00000077300	usp42
turquoise	ENSDARG00000077400	rbm10
turquoise	ENSDARG00000077456	zgc:110216
turquoise	ENSDARG00000077620	cdca7a
turquoise	ENSDARG00000077712	zgc:113886
turquoise	ENSDARG00000077830	borcs5
turquoise	ENSDARG00000077883	fam83d
turquoise	ENSDARG00000077950	tor1
turquoise	ENSDARG00000078004	drl
turquoise	ENSDARG00000078069	rrm2
turquoise	ENSDARG00000078133	kdm2ab
turquoise	ENSDARG00000078281	zgc:173575
turquoise	ENSDARG00000078394	CABZ01059627.1
turquoise	ENSDARG00000078654	tpx2
turquoise	ENSDARG00000078675	dock7
turquoise	ENSDARG00000078754	gra
turquoise	ENSDARG00000078759	dna2
turquoise	ENSDARG00000078954	rxrba
turquoise	ENSDARG00000078986	mplkip
turquoise	ENSDARG00000078991	NAT8
turquoise	ENSDARG00000079306	rlim
turquoise	ENSDARG00000079626	elf2b
turquoise	ENSDARG00000079854	scyl1
turquoise	ENSDARG00000079934	zgc:162200
turquoise	ENSDARG00000080317	U2
turquoise	ENSDARG00000080327	U4
turquoise	ENSDARG00000080363	U4
turquoise	ENSDARG00000080503	U4
turquoise	ENSDARG00000081131	U4
turquoise	ENSDARG00000081432	U4
turquoise	ENSDARG00000081822	U1
turquoise	ENSDARG00000082013	U4
turquoise	ENSDARG00000082044	U1
turquoise	ENSDARG00000082614	U2
turquoise	ENSDARG00000082628	U1
turquoise	ENSDARG00000082734	U2
turquoise	ENSDARG00000082790	U1
turquoise	ENSDARG00000083403	U2
turquoise	ENSDARG00000086080	U1
turquoise	ENSDARG00000086219	U1
turquoise	ENSDARG00000086221	si:ch211-226h8.4
turquoise	ENSDARG00000086304	HIST1H2AL
turquoise	ENSDARG00000086522	zp2.5
turquoise	ENSDARG00000086529	si:dkey-90l23.2
turquoise	ENSDARG00000086552	HIST2H2AB
turquoise	ENSDARG00000086604	HIST1H2AL
turquoise	ENSDARG00000086626	im:7147486
turquoise	ENSDARG00000086709	zgc:173552
turquoise	ENSDARG00000086712	si:dkeyp-97b10.3
turquoise	ENSDARG00000086720	znf1023
turquoise	ENSDARG00000086737	tmem68
turquoise	ENSDARG00000086839	BX324216.1
turquoise	ENSDARG00000086856	stk35
turquoise	ENSDARG00000086903	gig2o
turquoise	ENSDARG00000087015	Metazoa_SRP
turquoise	ENSDARG00000087193	prrg2
turquoise	ENSDARG00000087328	U4
turquoise	ENSDARG00000087461	si:dkey-21c1.4
turquoise	ENSDARG00000087472	zgc:163040
turquoise	ENSDARG00000087596	si:ch73-95l15.5
turquoise	ENSDARG00000087674	si:ch1073-127d16.1
turquoise	ENSDARG00000087684	U1
turquoise	ENSDARG00000087742	map4k3a
turquoise	ENSDARG00000087961	avd
turquoise	ENSDARG00000087997	U1
turquoise	ENSDARG00000088420	HIST1H4E
turquoise	ENSDARG00000088504	U1
turquoise	ENSDARG00000088633	U1
turquoise	ENSDARG00000088663	lman2lb
turquoise	ENSDARG00000088686	HIST2H2AB
turquoise	ENSDARG00000088713	si:ch211-226h8.14
turquoise	ENSDARG00000088849	U1
turquoise	ENSDARG00000088895	BX649337.1
turquoise	ENSDARG00000088924	si:dkey-185e18.7
turquoise	ENSDARG00000089032	si:ch211-154o6.2
turquoise	ENSDARG00000089042	foxb1a
turquoise	ENSDARG00000089147	U1
turquoise	ENSDARG00000089162	afap1l1a
turquoise	ENSDARG00000089359	U1
turquoise	ENSDARG00000089457	U1
turquoise	ENSDARG00000089487	U1
turquoise	ENSDARG00000089538	rnf166
turquoise	ENSDARG00000089567	si:ch211-103b1.2
turquoise	ENSDARG00000089617	RNaseP_nuc
turquoise	ENSDARG00000089699	U1
turquoise	ENSDARG00000089737	zgc:163040
turquoise	ENSDARG00000089765	si:ch211-286b5.4
turquoise	ENSDARG00000090006	U1
turquoise	ENSDARG00000090116	znf1136
turquoise	ENSDARG00000090237	zp2.3
turquoise	ENSDARG00000090287	U1
turquoise	ENSDARG00000090570	naa40
turquoise	ENSDARG00000090751	zc3h3
turquoise	ENSDARG00000090836	si:ch211-191d2.2
turquoise	ENSDARG00000090929	si:dkeyp-98a7.3
turquoise	ENSDARG00000090968	U1
turquoise	ENSDARG00000091011	zgc:163040
turquoise	ENSDARG00000091071	U1
turquoise	ENSDARG00000091106	U1
turquoise	ENSDARG00000091196	U1
turquoise	ENSDARG00000091205	HIST1H2AL
turquoise	ENSDARG00000091215	rpz2
turquoise	ENSDARG00000091271	si:ch211-225g23.1
turquoise	ENSDARG00000091354	U1
turquoise	ENSDARG00000091486	U1
turquoise	ENSDARG00000091593	U1
turquoise	ENSDARG00000091628	cspp1b
turquoise	ENSDARG00000092057	si:dkey-90l23.1
turquoise	ENSDARG00000092115	eif4a1a
turquoise	ENSDARG00000092136	cenpw
turquoise	ENSDARG00000092475	znf1109
turquoise	ENSDARG00000092651	si:dkey-57a22.11
turquoise	ENSDARG00000092702	si:dkeyp-20e4.8
turquoise	ENSDARG00000093622	spc24
turquoise	ENSDARG00000093797	BX005254.1
turquoise	ENSDARG00000093833	si:ch73-382f3.1
turquoise	ENSDARG00000093978	zgc:77486
turquoise	ENSDARG00000093999	CU914564.1
turquoise	ENSDARG00000094000	BX901962.2
turquoise	ENSDARG00000094154	hist2h3c
turquoise	ENSDARG00000094279	si:dkeyp-20g2.3
turquoise	ENSDARG00000094597	CR383662.4
turquoise	ENSDARG00000094709	arl8
turquoise	ENSDARG00000094833	coa5
turquoise	ENSDARG00000094992	otx1b
turquoise	ENSDARG00000095121	BX942815.1
turquoise	ENSDARG00000095135	si:ch73-266f23.1
turquoise	ENSDARG00000095257	znf1096
turquoise	ENSDARG00000095463	si:ch73-90k17.1
turquoise	ENSDARG00000095510	si:ch211-10d23.5
turquoise	ENSDARG00000095796	si:dkey-87o1.2
turquoise	ENSDARG00000095867	si:ch73-132k15.2
turquoise	ENSDARG00000096003	USMG5
turquoise	ENSDARG00000096097	si:dkeyp-98a7.4
turquoise	ENSDARG00000096107	BX649516.4
turquoise	ENSDARG00000096159	si:dkeyp-98a7.3
turquoise	ENSDARG00000096229	si:dkey-260c8.8
turquoise	ENSDARG00000096411	si:dkey-261j15.2
turquoise	ENSDARG00000096489	BX248324.2
turquoise	ENSDARG00000096594	lratb
turquoise	ENSDARG00000096614	si:dkey-182i3.10
turquoise	ENSDARG00000096628	buc2l
turquoise	ENSDARG00000096855	BX649324.1
turquoise	ENSDARG00000097098	si:zfos-44a5.1
turquoise	ENSDARG00000097103	zgc:165555
turquoise	ENSDARG00000097134	si:dkey-7i4.7
turquoise	ENSDARG00000097191	si:ch211-235i11.7
turquoise	ENSDARG00000097839	si:ch211-235i11.6
turquoise	ENSDARG00000097877	si:ch211-167b20.8
turquoise	ENSDARG00000097948	BX901883.3
turquoise	ENSDARG00000098062	BX511215.1
turquoise	ENSDARG00000098122	BX005085.2
turquoise	ENSDARG00000098148	U1
turquoise	ENSDARG00000098150	U1
turquoise	ENSDARG00000098248	CABZ01081730.2
turquoise	ENSDARG00000098313	nadka
turquoise	ENSDARG00000098344	rab18b
turquoise	ENSDARG00000098359	il17rd
turquoise	ENSDARG00000098574	srsf11
turquoise	ENSDARG00000098622	ccne1
turquoise	ENSDARG00000098627	gspt1l
turquoise	ENSDARG00000098639	pycr1b
turquoise	ENSDARG00000098648	U1
turquoise	ENSDARG00000098692	U1
turquoise	ENSDARG00000098693	CABZ01066717.1
turquoise	ENSDARG00000098753	elmo1
turquoise	ENSDARG00000098858	U1
turquoise	ENSDARG00000098946	pald1a
turquoise	ENSDARG00000098968	RSBN1
turquoise	ENSDARG00000099004	RCAN1
turquoise	ENSDARG00000099030	U1
turquoise	ENSDARG00000099175	hmgb1a
turquoise	ENSDARG00000099213	glyr1
turquoise	ENSDARG00000099226	PPP1CC
turquoise	ENSDARG00000099235	hook2
turquoise	ENSDARG00000099236	2018-09-10
turquoise	ENSDARG00000099247	si:dkey-68o6.5
turquoise	ENSDARG00000099267	CABZ01031998.1
turquoise	ENSDARG00000099298	xrcc5
turquoise	ENSDARG00000099311	CR927215.1
turquoise	ENSDARG00000099357	U1
turquoise	ENSDARG00000099358	hccsb
turquoise	ENSDARG00000099453	elof1
turquoise	ENSDARG00000099494	si:dkeyp-77c4.5
turquoise	ENSDARG00000099502	U1
turquoise	ENSDARG00000099514	zgc:112234
turquoise	ENSDARG00000099519	zgc:66475
turquoise	ENSDARG00000099622	CABZ01086952.1
turquoise	ENSDARG00000099631	cmtm6
turquoise	ENSDARG00000099659	U1
turquoise	ENSDARG00000099761	vox
turquoise	ENSDARG00000099823	U1
turquoise	ENSDARG00000099851	GPR180
turquoise	ENSDARG00000099900	peo1
turquoise	ENSDARG00000099917	znf1005
turquoise	ENSDARG00000099967	CU929143.1
turquoise	ENSDARG00000099986	si:ch211-207i20.2
turquoise	ENSDARG00000099996	rhot1a
turquoise	ENSDARG00000099999	tcf3b
turquoise	ENSDARG00000100004	U1
turquoise	ENSDARG00000100024	zgc:165551
turquoise	ENSDARG00000100112	znf1118
turquoise	ENSDARG00000100178	U1
turquoise	ENSDARG00000100185	elovl7b
turquoise	ENSDARG00000100242	dph5
turquoise	ENSDARG00000100279	HIST2H2AB
turquoise	ENSDARG00000100489	U1
turquoise	ENSDARG00000100528	map1lc3c
turquoise	ENSDARG00000100673	BX927193.1
turquoise	ENSDARG00000100697	FQ323156.1
turquoise	ENSDARG00000100723	znf1097
turquoise	ENSDARG00000100741	cdc20
turquoise	ENSDARG00000100744	U1
turquoise	ENSDARG00000100803	zgc:113443
turquoise	ENSDARG00000100847	esrrb
turquoise	ENSDARG00000100860	U1
turquoise	ENSDARG00000100918	prc1a
turquoise	ENSDARG00000100936	CR790368.1
turquoise	ENSDARG00000101114	zgc:163040
turquoise	ENSDARG00000101260	GPATCH2
turquoise	ENSDARG00000101401	U1
turquoise	ENSDARG00000101457	cdc42ep4a
turquoise	ENSDARG00000101472	pop4
turquoise	ENSDARG00000101556	si:ch1073-475a24.1
turquoise	ENSDARG00000101561	dbt
turquoise	ENSDARG00000101652	haus6
turquoise	ENSDARG00000101669	elmod2
turquoise	ENSDARG00000101766	ptmab
turquoise	ENSDARG00000101790	si:ch73-299h12.3
turquoise	ENSDARG00000101808	si:ch211-271b14.1
turquoise	ENSDARG00000101859	MNT
turquoise	ENSDARG00000101901	zgc:193711
turquoise	ENSDARG00000101973	CR769782.2
turquoise	ENSDARG00000102076	zgc:158852
turquoise	ENSDARG00000102090	CABZ01021453.1
turquoise	ENSDARG00000102133	si:dkey-47k16.4
turquoise	ENSDARG00000102245	tk1
turquoise	ENSDARG00000102349	cep55l
turquoise	ENSDARG00000102365	tceb3
turquoise	ENSDARG00000102390	U1
turquoise	ENSDARG00000102464	wnt5b
turquoise	ENSDARG00000102483	numa1
turquoise	ENSDARG00000102550	CABZ01080370.1
turquoise	ENSDARG00000102561	AL645691.2
turquoise	ENSDARG00000102569	polr3a
turquoise	ENSDARG00000102601	si:dkey-15h8.15
turquoise	ENSDARG00000102630	zgc:56628
turquoise	ENSDARG00000102640	pdia3
turquoise	ENSDARG00000102681	BX664605.3
turquoise	ENSDARG00000102693	BX005336.1
turquoise	ENSDARG00000102699	U1
turquoise	ENSDARG00000102883	sptbn1
turquoise	ENSDARG00000102937	hspbp1
turquoise	ENSDARG00000102959	zgc:171220
turquoise	ENSDARG00000103015	HIST1H2AL
turquoise	ENSDARG00000103038	pik3r3a
turquoise	ENSDARG00000103335	U1
turquoise	ENSDARG00000103337	rrp1
turquoise	ENSDARG00000103375	si:ch211-161m3.4
turquoise	ENSDARG00000103409	uhrf1
turquoise	ENSDARG00000103497	si:dkey-246j6.3
turquoise	ENSDARG00000103512	CABZ01033178.1
turquoise	ENSDARG00000103516	sec24c
turquoise	ENSDARG00000103579	FO704584.2
turquoise	ENSDARG00000103714	rab6a
turquoise	ENSDARG00000103717	CT978957.3
turquoise	ENSDARG00000103740	fundc2
turquoise	ENSDARG00000103784	U1
turquoise	ENSDARG00000103787	chd1
turquoise	ENSDARG00000103795	zgc:113348
turquoise	ENSDARG00000103819	HIST2H3A
turquoise	ENSDARG00000103846	hspa5
turquoise	ENSDARG00000103879	CR450785.2
turquoise	ENSDARG00000103959	pak1
turquoise	ENSDARG00000103970	CABZ01066717.2
turquoise	ENSDARG00000104003	U1
turquoise	ENSDARG00000104143	U1
turquoise	ENSDARG00000104225	ndel1b
turquoise	ENSDARG00000104227	nop10
turquoise	ENSDARG00000104314	nrg1
turquoise	ENSDARG00000104353	nop58
turquoise	ENSDARG00000104375	sec24a
turquoise	ENSDARG00000104472	si:ch211-39i2.2
turquoise	ENSDARG00000104484	CABZ01058720.1
turquoise	ENSDARG00000104576	si:ch211-152c8.5
turquoise	ENSDARG00000104611	zgc:173517
turquoise	ENSDARG00000104637	fam219b
turquoise	ENSDARG00000104861	rprd1a
turquoise	ENSDARG00000105127	si:ch211-155e24.3
turquoise	ENSDARG00000105130	U1
turquoise	ENSDARG00000105134	zdhhc24
turquoise	ENSDARG00000105195	dnajc21
turquoise	ENSDARG00000105231	setd8a
turquoise	ENSDARG00000105237	MCC
turquoise	ENSDARG00000105293	srsf4
turquoise	ENSDARG00000105350	si:ch1073-153i20.4
turquoise	ENSDARG00000105353	zgc:163040
turquoise	ENSDARG00000105393	zgc:112234
turquoise	ENSDARG00000105398	dnajc14
turquoise	ENSDARG00000105444	HIST2H2AB
turquoise	ENSDARG00000105468	zgc:112234
turquoise	ENSDARG00000105478	HIST1H2AL
turquoise	ENSDARG00000105483	zgc:112234
turquoise	ENSDARG00000105508	si:dkey-23a13.21
turquoise	ENSDARG00000105532	znf16l
turquoise	ENSDARG00000105697	CABZ01063884.1
turquoise	ENSDARG00000105712	CU467646.8
turquoise	ENSDARG00000105831	znf1009

## Sheet: genes in blue module 
moduleColors	g_id	g_name
blue	ENSDARG00000000019	ube2h
blue	ENSDARG00000000779	scfd1
blue	ENSDARG00000001241	puf60b
blue	ENSDARG00000001244	srrm1
blue	ENSDARG00000001888	ppm1ba
blue	ENSDARG00000001889	tuba1a
blue	ENSDARG00000002165	psme1
blue	ENSDARG00000002174	itfg2
blue	ENSDARG00000002215	rtca
blue	ENSDARG00000002597	pabpc1l
blue	ENSDARG00000003081	mybphb
blue	ENSDARG00000003132	apip
blue	ENSDARG00000003151	skp1
blue	ENSDARG00000003189	psmd1
blue	ENSDARG00000003269	clcn3
blue	ENSDARG00000003308	emc2
blue	ENSDARG00000003526	psma5
blue	ENSDARG00000003527	mak16
blue	ENSDARG00000003573	dctn5
blue	ENSDARG00000003867	cdk20
blue	ENSDARG00000003899	zdhhc23b
blue	ENSDARG00000004161	ik
blue	ENSDARG00000004174	cnot1
blue	ENSDARG00000004261	tmed9
blue	ENSDARG00000004470	prkcsh
blue	ENSDARG00000004616	mtmr2
blue	ENSDARG00000004687	acaa1
blue	ENSDARG00000004727	cmss1
blue	ENSDARG00000004830	flot2a
blue	ENSDARG00000004870	psen1
blue	ENSDARG00000004891	pex19
blue	ENSDARG00000004948	bccip
blue	ENSDARG00000005134	psmd11b
blue	ENSDARG00000005359	sucla2
blue	ENSDARG00000005456	katnb1
blue	ENSDARG00000005561	gfm2
blue	ENSDARG00000006092	rad21a
blue	ENSDARG00000006266	stat1a
blue	ENSDARG00000006316	rpl23a
blue	ENSDARG00000006345	med17
blue	ENSDARG00000006413	rpl38
blue	ENSDARG00000006642	drg2
blue	ENSDARG00000007130	mrto4
blue	ENSDARG00000007264	gbas
blue	ENSDARG00000007320	rpl7
blue	ENSDARG00000007347	degs1
blue	ENSDARG00000007359	UBL4B
blue	ENSDARG00000007377	odc1
blue	ENSDARG00000007697	fabp7a
blue	ENSDARG00000007791	ppp2r1ba
blue	ENSDARG00000008097	srsf9
blue	ENSDARG00000008487	dmd
blue	ENSDARG00000008920	mrpl53
blue	ENSDARG00000009250	etfb
blue	ENSDARG00000009253	zgc:56576
blue	ENSDARG00000009285	rpl15
blue	ENSDARG00000009825	mmp23bb
blue	ENSDARG00000010789	homer3
blue	ENSDARG00000010965	psma8
blue	ENSDARG00000011301	nae1
blue	ENSDARG00000011510	rcc2
blue	ENSDARG00000011665	aldoaa
blue	ENSDARG00000011797	fam46bb
blue	ENSDARG00000011801	wars2
blue	ENSDARG00000011885	mrpl19
blue	ENSDARG00000011921	txnl1
blue	ENSDARG00000011926	tpgs2
blue	ENSDARG00000011945	slc35e1
blue	ENSDARG00000012192	cant1a
blue	ENSDARG00000012194	scp2a
blue	ENSDARG00000012196	fer
blue	ENSDARG00000012603	eif3ja
blue	ENSDARG00000013307	rpl19
blue	ENSDARG00000013478	rrp15
blue	ENSDARG00000013938	psmb3
blue	ENSDARG00000013950	pdf
blue	ENSDARG00000014039	si:dkeyp-93d12.1
blue	ENSDARG00000014313	atp5j
blue	ENSDARG00000014463	usf1l
blue	ENSDARG00000014499	nutf2l
blue	ENSDARG00000014506	tmem126a
blue	ENSDARG00000014794	uqcrc2a
blue	ENSDARG00000014915	ndufab1b
blue	ENSDARG00000015050	calm2b
blue	ENSDARG00000015057	ube2d4
blue	ENSDARG00000015128	rpl27
blue	ENSDARG00000015502	adam10b
blue	ENSDARG00000015722	kctd5a
blue	ENSDARG00000016443	eif3c
blue	ENSDARG00000016457	irf9
blue	ENSDARG00000016979	pmpcb
blue	ENSDARG00000017049	adsl
blue	ENSDARG00000017235	eif5a
blue	ENSDARG00000017315	larp7
blue	ENSDARG00000017441	mylz3
blue	ENSDARG00000017590	nit2
blue	ENSDARG00000017595	ccdc6b
blue	ENSDARG00000017775	atp5g3a
blue	ENSDARG00000017905	casp3a
blue	ENSDARG00000018010	crtap
blue	ENSDARG00000018069	rdh12
blue	ENSDARG00000018593	parp16
blue	ENSDARG00000018743	scamp5a
blue	ENSDARG00000018765	pknox1.1
blue	ENSDARG00000018788	st8sia2
blue	ENSDARG00000018871	henmt1
blue	ENSDARG00000019181	rpsa
blue	ENSDARG00000019302	mid1ip1b
blue	ENSDARG00000019444	ssr4
blue	ENSDARG00000019459	elf2a
blue	ENSDARG00000019496	esd
blue	ENSDARG00000019529	parp1
blue	ENSDARG00000020101	psmc2
blue	ENSDARG00000020133	jdp2b
blue	ENSDARG00000020197	rpl5a
blue	ENSDARG00000020447	tmtc4
blue	ENSDARG00000020465	ewsr1b
blue	ENSDARG00000020960	hgs
blue	ENSDARG00000021112	c1d
blue	ENSDARG00000021193	coro1cb
blue	ENSDARG00000021647	gnai1
blue	ENSDARG00000021677	phf11
blue	ENSDARG00000021938	smad9
blue	ENSDARG00000023279	psmd4b
blue	ENSDARG00000023298	rps27.1
blue	ENSDARG00000023583	coq9
blue	ENSDARG00000023703	kctd6b
blue	ENSDARG00000023963	tpm4a
blue	ENSDARG00000024278	adh8b
blue	ENSDARG00000024693	lysmd3
blue	ENSDARG00000024954	tmed4
blue	ENSDARG00000025073	rpl18a
blue	ENSDARG00000025147	cd63
blue	ENSDARG00000025212	cpsf3l
blue	ENSDARG00000025766	DTX3
blue	ENSDARG00000026180	prpf8
blue	ENSDARG00000026369	dbi
blue	ENSDARG00000026376	aco1
blue	ENSDARG00000026531	alcama
blue	ENSDARG00000026595	pafah1b1b
blue	ENSDARG00000026654	gosr1
blue	ENSDARG00000027099	psmc4
blue	ENSDARG00000027744	gadd45ba
blue	ENSDARG00000027750	dpp7
blue	ENSDARG00000028379	trub2
blue	ENSDARG00000028539	morc2
blue	ENSDARG00000028815	zgc:162945
blue	ENSDARG00000028848	lsm12a
blue	ENSDARG00000028889	ndufb10
blue	ENSDARG00000029075	pfkfb4b
blue	ENSDARG00000029150	hsp90ab1
blue	ENSDARG00000029533	rpl18
blue	ENSDARG00000029569	snapc1a
blue	ENSDARG00000029931	atp13a1
blue	ENSDARG00000029936	grtp1a
blue	ENSDARG00000030139	sdhdb
blue	ENSDARG00000030340	guk1a
blue	ENSDARG00000030602	rps19
blue	ENSDARG00000031388	dctn2
blue	ENSDARG00000031683	fosab
blue	ENSDARG00000031756	mef2aa
blue	ENSDARG00000032256	txndc16
blue	ENSDARG00000032482	si:dkey-40c11.2
blue	ENSDARG00000032780	pigf
blue	ENSDARG00000033144	psme2
blue	ENSDARG00000033170	sult2st1
blue	ENSDARG00000033440	metap1
blue	ENSDARG00000033609	map1lc3a
blue	ENSDARG00000033754	rbm48
blue	ENSDARG00000033978	nxn
blue	ENSDARG00000034309	cox10
blue	ENSDARG00000034313	ppp5c
blue	ENSDARG00000035120	GLDC
blue	ENSDARG00000035357	gnb2
blue	ENSDARG00000036036	mdka
blue	ENSDARG00000036040	atg13
blue	ENSDARG00000036044	rps20
blue	ENSDARG00000036092	sdhaf3
blue	ENSDARG00000036299	nucb2a
blue	ENSDARG00000036316	rpl39
blue	ENSDARG00000036501	rab39bb
blue	ENSDARG00000036625	polr2f
blue	ENSDARG00000036863	MYO1D
blue	ENSDARG00000036903	irak1bp1
blue	ENSDARG00000037000	fkbp11
blue	ENSDARG00000037229	denr
blue	ENSDARG00000037378	qdprb1
blue	ENSDARG00000037397	ssrp1a
blue	ENSDARG00000037410	med28
blue	ENSDARG00000037488	canx
blue	ENSDARG00000037679	MPC2
blue	ENSDARG00000037713	pcnp
blue	ENSDARG00000037962	psmb7
blue	ENSDARG00000038024	flr
blue	ENSDARG00000038028	ndufa6
blue	ENSDARG00000038030	rbx1
blue	ENSDARG00000038121	si:ch211-13k12.2
blue	ENSDARG00000038213	slc35b1
blue	ENSDARG00000038576	ube2d1b
blue	ENSDARG00000038608	sdhc
blue	ENSDARG00000038635	magoh
blue	ENSDARG00000038693	gng7
blue	ENSDARG00000038743	copb2
blue	ENSDARG00000038834	etfdh
blue	ENSDARG00000039649	mtif3
blue	ENSDARG00000039757	mcfd2
blue	ENSDARG00000039832	gsta.2
blue	ENSDARG00000039914	gapdhs
blue	ENSDARG00000040290	pon3.2
blue	ENSDARG00000040440	snrpd2
blue	ENSDARG00000040465	irf2
blue	ENSDARG00000040557	exosc5
blue	ENSDARG00000040559	rad1
blue	ENSDARG00000040674	ctdsp1
blue	ENSDARG00000041397	eif2b2
blue	ENSDARG00000041602	MMADHC
blue	ENSDARG00000041735	tmem237a
blue	ENSDARG00000041974	brk1
blue	ENSDARG00000042054	zgc:171971
blue	ENSDARG00000042236	atrx
blue	ENSDARG00000042337	chrac1
blue	ENSDARG00000042510	si:dkey-11e23.4
blue	ENSDARG00000042670	eps15l1a
blue	ENSDARG00000042725	cebpb
blue	ENSDARG00000042833	rffl
blue	ENSDARG00000042839	dph6
blue	ENSDARG00000042864	rpl7l1
blue	ENSDARG00000042874	phlda2
blue	ENSDARG00000042905	rpl10a
blue	ENSDARG00000043275	mgmt
blue	ENSDARG00000043283	prrg1
blue	ENSDARG00000043453	rps5
blue	ENSDARG00000043485	si:ch211-22i13.2
blue	ENSDARG00000043562	zgc:65997
blue	ENSDARG00000043687	SAYSD1
blue	ENSDARG00000043713	asf1bb
blue	ENSDARG00000043781	PSMB10
blue	ENSDARG00000043899	psma6l
blue	ENSDARG00000043912	mei4
blue	ENSDARG00000043960	rpf2
blue	ENSDARG00000044093	rpl13a
blue	ENSDARG00000044169	prelid1b
blue	ENSDARG00000044194	tcta
blue	ENSDARG00000044203	sumf1
blue	ENSDARG00000044267	sumo1
blue	ENSDARG00000044545	zgc:77262
blue	ENSDARG00000044565	ola1
blue	ENSDARG00000044803	dhrs3b
blue	ENSDARG00000045019	aamp
blue	ENSDARG00000045146	tomm22
blue	ENSDARG00000045155	phf5a
blue	ENSDARG00000045296	myeov2
blue	ENSDARG00000045305	pde7a
blue	ENSDARG00000045360	flj11011l
blue	ENSDARG00000045367	tuba1b
blue	ENSDARG00000045372	ngdn
blue	ENSDARG00000045465	lancl2
blue	ENSDARG00000045487	rps16
blue	ENSDARG00000045514	atp5c1
blue	ENSDARG00000045857	cebpz
blue	ENSDARG00000046010	kdm2bb
blue	ENSDARG00000051955	brms1
blue	ENSDARG00000051986	ndufs8a
blue	ENSDARG00000052082	gabarapb
blue	ENSDARG00000052746	grinab
blue	ENSDARG00000053194	pdzd11
blue	ENSDARG00000053217	cox7a2a
blue	ENSDARG00000053318	lrrc6
blue	ENSDARG00000053457	rpl23
blue	ENSDARG00000053890	tmem62
blue	ENSDARG00000053979	bc2
blue	ENSDARG00000054058	h1fx
blue	ENSDARG00000054164	mrps17
blue	ENSDARG00000054255	tctex1d2
blue	ENSDARG00000054301	kti12
blue	ENSDARG00000054696	psmb4
blue	ENSDARG00000054818	rpl32
blue	ENSDARG00000054952	si:dkey-34o23.2
blue	ENSDARG00000055064	prdx5
blue	ENSDARG00000055331	aldh9a1a.2
blue	ENSDARG00000055339	MIPEP
blue	ENSDARG00000055477	pelo
blue	ENSDARG00000055708	timm8b
blue	ENSDARG00000055966	cflara
blue	ENSDARG00000055970	zgc:136971
blue	ENSDARG00000056007	cyb5d1
blue	ENSDARG00000056090	capza1b
blue	ENSDARG00000056160	hspd1
blue	ENSDARG00000056247	bricd5
blue	ENSDARG00000056318	kansl2
blue	ENSDARG00000056656	tspan18a
blue	ENSDARG00000057093	kdm5ba
blue	ENSDARG00000057378	fam213aa
blue	ENSDARG00000057854	sap18
blue	ENSDARG00000057882	arpc3
blue	ENSDARG00000057884	zgc:114174
blue	ENSDARG00000057986	ints8
blue	ENSDARG00000057987	uba3
blue	ENSDARG00000058100	b3gnt3
blue	ENSDARG00000058225	arpc4l
blue	ENSDARG00000058328	lsm7
blue	ENSDARG00000058451	rpl6
blue	ENSDARG00000058463	ndufab1a
blue	ENSDARG00000058538	alcamb
blue	ENSDARG00000058560	adrm1
blue	ENSDARG00000058597	nt5c3a
blue	ENSDARG00000058734	prdx1
blue	ENSDARG00000059175	cep19
blue	ENSDARG00000059333	si:ch211-285f17.1
blue	ENSDARG00000059367	mfap2
blue	ENSDARG00000059600	rabep1
blue	ENSDARG00000060036	aimp1
blue	ENSDARG00000060501	dpcd
blue	ENSDARG00000060518	pcsk5b
blue	ENSDARG00000060695	znf346
blue	ENSDARG00000060697	kmt2bb
blue	ENSDARG00000060853	nckap1
blue	ENSDARG00000061216	hexdc
blue	ENSDARG00000061228	pfdn4
blue	ENSDARG00000061590	cachd1
blue	ENSDARG00000061629	ndufaf5
blue	ENSDARG00000061728	acot13
blue	ENSDARG00000062222	mxra8a
blue	ENSDARG00000062326	hmgn7
blue	ENSDARG00000062612	dhx37
blue	ENSDARG00000062651	zc3hc1
blue	ENSDARG00000062695	ccdc126
blue	ENSDARG00000062909	furina
blue	ENSDARG00000062948	wasf3b
blue	ENSDARG00000063095	ctsf
blue	ENSDARG00000063219	ubap2l
blue	ENSDARG00000063250	spata2
blue	ENSDARG00000063446	iba57
blue	ENSDARG00000063535	chd4a
blue	ENSDARG00000063559	pigx
blue	ENSDARG00000063574	mtg2
blue	ENSDARG00000063624	gfm1
blue	ENSDARG00000063646	lnpa
blue	ENSDARG00000063686	xrcc6bp1
blue	ENSDARG00000063910	mt-atp8
blue	ENSDARG00000067639	prpf4
blue	ENSDARG00000067673	snapc4
blue	ENSDARG00000067723	tank
blue	ENSDARG00000067981	zgc:103697
blue	ENSDARG00000068478	gpx4a
blue	ENSDARG00000068641	taf10
blue	ENSDARG00000068681	crfb1
blue	ENSDARG00000068876	zgc:153031
blue	ENSDARG00000068996	hist2h2l
blue	ENSDARG00000069100	aldh9a1a.1
blue	ENSDARG00000069497	sumf2
blue	ENSDARG00000069624	mrps18c
blue	ENSDARG00000069742	cul5a
blue	ENSDARG00000069977	myg1
blue	ENSDARG00000070119	ctc1
blue	ENSDARG00000070435	vapb
blue	ENSDARG00000070565	adap2
blue	ENSDARG00000070607	mrpl36
blue	ENSDARG00000070657	pa2g4b
blue	ENSDARG00000070698	kbtbd8
blue	ENSDARG00000070723	ndufa9a
blue	ENSDARG00000070835	tnnc2
blue	ENSDARG00000071051	cbx6a
blue	ENSDARG00000071211	zgc:112255
blue	ENSDARG00000071336	mif
blue	ENSDARG00000071377	hsd11b1la
blue	ENSDARG00000071669	smyd5
blue	ENSDARG00000071670	tma7
blue	ENSDARG00000071691	uqcrc2b
blue	ENSDARG00000073769	magi2b
blue	ENSDARG00000073773	tti2
blue	ENSDARG00000073926	synrg
blue	ENSDARG00000074059	dlg5a
blue	ENSDARG00000074146	zgc:113452
blue	ENSDARG00000074204	commd6
blue	ENSDARG00000074264	tmem186
blue	ENSDARG00000074552	ndufs7
blue	ENSDARG00000074806	afap1l2
blue	ENSDARG00000075249	fam171a2a
blue	ENSDARG00000075395	dguok
blue	ENSDARG00000075542	zfhx4
blue	ENSDARG00000075584	itfg1
blue	ENSDARG00000075643	ifi35
blue	ENSDARG00000075666	tsc22d3
blue	ENSDARG00000075677	mrpl17
blue	ENSDARG00000075709	ndufb3
blue	ENSDARG00000075758	ywhabb
blue	ENSDARG00000075798	usp38
blue	ENSDARG00000075883	bub3
blue	ENSDARG00000075933	cox15
blue	ENSDARG00000075972	csrnp2
blue	ENSDARG00000076153	lca5
blue	ENSDARG00000076176	ptcd1
blue	ENSDARG00000076836	gpx4b
blue	ENSDARG00000077291	rps2
blue	ENSDARG00000077326	slc45a4
blue	ENSDARG00000077383	anxa11a
blue	ENSDARG00000078059	nudcd2
blue	ENSDARG00000078359	endouc
blue	ENSDARG00000078578	fam222bb
blue	ENSDARG00000078659	tmem176
blue	ENSDARG00000079229	znf414
blue	ENSDARG00000079352	sap130b
blue	ENSDARG00000079391	mrpl42
blue	ENSDARG00000079632	POLD4
blue	ENSDARG00000079994	AKAP13
blue	ENSDARG00000086450	tdg.2
blue	ENSDARG00000086618	psma3
blue	ENSDARG00000086668	si:dkey-7j22.4
blue	ENSDARG00000086740	phyh
blue	ENSDARG00000086775	top1
blue	ENSDARG00000087456	CABZ01076616.1
blue	ENSDARG00000087508	si:ch211-39i22.1
blue	ENSDARG00000087636	hmgn6
blue	ENSDARG00000087640	nsfl1c
blue	ENSDARG00000087693	atox1
blue	ENSDARG00000087897	h2afy2
blue	ENSDARG00000088080	si:dkey-34o23.3
blue	ENSDARG00000088383	cox5aa
blue	ENSDARG00000088877	smarcd2
blue	ENSDARG00000089302	hnrnpa0a
blue	ENSDARG00000089382	zgc:158463
blue	ENSDARG00000089681	btf3l4
blue	ENSDARG00000089862	si:dkey-16j16.4
blue	ENSDARG00000089930	iqce
blue	ENSDARG00000090228	gsta.1
blue	ENSDARG00000090232	clpb
blue	ENSDARG00000090543	TMEM138
blue	ENSDARG00000090544	CABZ01085657.1
blue	ENSDARG00000090600	si:ch211-213a13.1
blue	ENSDARG00000091001	mycbp
blue	ENSDARG00000091079	MALSU1
blue	ENSDARG00000091519	BX511084.1
blue	ENSDARG00000091946	CR391940.1
blue	ENSDARG00000092124	cox14
blue	ENSDARG00000092166	si:dkey-147f3.8
blue	ENSDARG00000092202	si:dkey-112g5.16
blue	ENSDARG00000092380	si:dkey-33c12.14
blue	ENSDARG00000092954	mrpl34
blue	ENSDARG00000093168	CR749763.4
blue	ENSDARG00000093521	B3GNT3
blue	ENSDARG00000094010	swt1
blue	ENSDARG00000094312	ndufa9b
blue	ENSDARG00000094403	si:dkey-33c12.10
blue	ENSDARG00000094554	si:ch73-7i4.1
blue	ENSDARG00000094695	si:dkey-204f11.64
blue	ENSDARG00000094892	cenph
blue	ENSDARG00000095273	cox8a
blue	ENSDARG00000095314	si:dkey-112g5.14
blue	ENSDARG00000095921	CABZ01061884.1
blue	ENSDARG00000096484	si:ch211-181p13.2
blue	ENSDARG00000096602	si:ch1073-357b18.4
blue	ENSDARG00000096668	MZT1
blue	ENSDARG00000097310	zgc:193812
blue	ENSDARG00000097493	si:dkey-148h10.5
blue	ENSDARG00000097580	BX663519.1
blue	ENSDARG00000097696	si:ch73-71c20.5
blue	ENSDARG00000097841	CR933730.1
blue	ENSDARG00000098153	lhfpl2b
blue	ENSDARG00000098250	cox7b
blue	ENSDARG00000098451	tmem56a
blue	ENSDARG00000098466	ube2a
blue	ENSDARG00000098679	nup85
blue	ENSDARG00000098746	dhrs13l1
blue	ENSDARG00000098832	fam168a
blue	ENSDARG00000098852	smdt1b
blue	ENSDARG00000099197	actc1b
blue	ENSDARG00000099309	si:zfos-169g10.3
blue	ENSDARG00000099429	mrps15
blue	ENSDARG00000099464	FAM19A2
blue	ENSDARG00000099545	snx25
blue	ENSDARG00000099624	chmp1b
blue	ENSDARG00000099663	cox5ab
blue	ENSDARG00000099677	bambib
blue	ENSDARG00000099766	myl12.1
blue	ENSDARG00000099787	echdc3
blue	ENSDARG00000100275	CU639413.1
blue	ENSDARG00000100548	tefm
blue	ENSDARG00000100588	rpl36
blue	ENSDARG00000100954	wars
blue	ENSDARG00000101089	gart
blue	ENSDARG00000101094	ATP11B
blue	ENSDARG00000101180	mcm7
blue	ENSDARG00000101243	CABZ01049825.1
blue	ENSDARG00000101277	znf207b
blue	ENSDARG00000101481	rbp5
blue	ENSDARG00000101560	psma1
blue	ENSDARG00000101622	mrps7
blue	ENSDARG00000102000	wu:fj30f06
blue	ENSDARG00000102257	soul3
blue	ENSDARG00000102261	RSPH1
blue	ENSDARG00000102317	rpl26
blue	ENSDARG00000102331	CABZ01076250.1
blue	ENSDARG00000102436	si:ch211-194b1.1
blue	ENSDARG00000102657	lman2la
blue	ENSDARG00000102964	axin1
blue	ENSDARG00000103032	rap2b
blue	ENSDARG00000103118	cib1
blue	ENSDARG00000103203	vps28
blue	ENSDARG00000103415	PPP4R3B
blue	ENSDARG00000103578	gtf2b
blue	ENSDARG00000103594	npm3
blue	ENSDARG00000103744	HACD1
blue	ENSDARG00000103766	cyp2aa7
blue	ENSDARG00000103816	BX537263.3
blue	ENSDARG00000103987	CIB1
blue	ENSDARG00000104030	taf12
blue	ENSDARG00000104071	hikeshi
blue	ENSDARG00000104097	tmem222b
blue	ENSDARG00000104128	snx2
blue	ENSDARG00000104308	BX537263.4
blue	ENSDARG00000104436	zgc:153426
blue	ENSDARG00000104782	oaz1b
blue	ENSDARG00000104789	zgc:158257
blue	ENSDARG00000104837	nudc
blue	ENSDARG00000104901	ostc
blue	ENSDARG00000104945	sncb
blue	ENSDARG00000105010	lztfl1
blue	ENSDARG00000105037	snrpf
blue	ENSDARG00000105172	rnf168
blue	ENSDARG00000105244	BX649431.3
blue	ENSDARG00000105412	si:ch211-276i12.11
blue	ENSDARG00000105431	si:dkey-23a13.9
blue	ENSDARG00000105544	si:ch1073-363c19.3
