# Supplementary material for: Transcriptomic profile of early zebrafish PGCs by single cell sequencing
Source: PLoS One. 2019 Aug 14;14(8):e0220364. doi: 10.1371/journal.pone.0220364 (PMC6693734; doi:10.1371/journal.pone.0220364)
Supplement: S3 Table — (XLSX) [file pone.0220364.s010.xlsx]

## Sheet: readme
S3_Table. Functional enrichment analysis by DAVID for gene sets in turquoise and blue modules.

## Sheet: turquoise_DAVID
Term	Fold Enrichment	PValue	FDR
GO:0051276~chromosome organization	3.74269	7.50663e-19	1.32285e-15
GO:0006325~chromatin organization	3.84195	1.36241e-14	2.40696e-11
GO:0051301~cell division	6.20967	1.50426e-14	2.64122e-11
GO:0007049~cell cycle	2.82701	4.76224e-12	8.39216e-09
GO:0022402~cell cycle process	3.35841	6.2121e-11	1.09473e-07
GO:0006323~DNA packaging	5.72651	5.43765e-10	9.58249e-07
GO:0071824~protein-DNA complex subunit organization	4.95819	1.1858e-09	2.08967e-06
GO:0000278~mitotic cell cycle	3.52127	1.22449e-09	2.15786e-06
GO:0071103~DNA conformation change	5.16108	1.39465e-09	2.45772e-06
GO:0034728~nucleosome organization	5.74862	1.44101e-09	2.53942e-06
GO:0065004~protein-DNA complex assembly	5.12341	1.6002e-09	2.81996e-06
GO:0006334~nucleosome assembly	6.06192	1.68728e-09	2.97341e-06
GO:0031497~chromatin assembly	5.77326	3.81746e-09	6.72731e-06
GO:1903047~mitotic cell cycle process	3.71583	4.55481e-09	8.02671e-06
GO:0007067~mitotic nuclear division	4.58632	5.30084e-09	9.3414e-06
GO:0043933~macromolecular complex subunit organization	2.14432	5.94947e-09	1.04844e-05
GO:0006333~chromatin assembly or disassembly	5.5614	7.08085e-09	1.24782e-05
GO:0000280~nuclear division	3.75351	2.75368e-08	4.85267e-05
GO:0051673~membrane disruption in other organism	12.2711	5.1446e-08	9.06606e-05
GO:0048285~organelle fission	3.47351	6.87462e-08	0.000121148
GO:0045814~negative regulation of gene expression, epigenetic	7.15109	1.82798e-07	0.000322136
GO:0016070~RNA metabolic process	1.55014	2.63958e-07	0.000465159
GO:0035821~modification of morphology or physiology of other organism	10.2919	2.8877e-07	0.000508884
GO:0007059~chromosome segregation	4.45184	5.47584e-07	0.000964975
GO:0050830~defense response to Gram-positive bacterium	9.38378	6.91117e-07	0.00121791
GO:0006342~chromatin silencing	6.96106	8.56014e-07	0.0015085
GO:0044085~cellular component biogenesis	1.79639	1.45634e-06	0.00256641
GO:0010629~negative regulation of gene expression	2.46572	4.59853e-06	0.00810344
GO:2000113~negative regulation of cellular macromolecule biosynthetic process	2.50849	4.67325e-06	0.00823512
GO:0010558~negative regulation of macromolecule biosynthetic process	2.50849	4.67325e-06	0.00823512
GO:0010605~negative regulation of macromolecule metabolic process	2.21011	6.93472e-06	0.01222
GO:0031327~negative regulation of cellular biosynthetic process	2.42507	9.25515e-06	0.0163086
GO:0009890~negative regulation of biosynthetic process	2.41933	9.69993e-06	0.0170923
GO:0051253~negative regulation of RNA metabolic process	2.83599	1.37411e-05	0.0242124
GO:0051172~negative regulation of nitrogen compound metabolic process	2.37432	1.4044e-05	0.0247461
GO:0040029~regulation of gene expression, epigenetic	3.48053	1.64152e-05	0.0289238
GO:0009892~negative regulation of metabolic process	2.1054	2.10673e-05	0.0371192
GO:0010467~gene expression	1.39981	2.17429e-05	0.0383096
GO:0045934~negative regulation of nucleobase-containing compound metabolic process	2.66763	2.39852e-05	0.0422595
GO:0022607~cellular component assembly	1.74662	2.69646e-05	0.0475077
GO:1902679~negative regulation of RNA biosynthetic process	2.79016	2.79764e-05	0.04929
GO:0045892~negative regulation of transcription, DNA-templated	2.79016	2.79764e-05	0.04929
GO:1903507~negative regulation of nucleic acid-templated transcription	2.79016	2.79764e-05	0.04929
GO:0006396~RNA processing	2.19145	3.65611e-05	0.0644102
GO:0031324~negative regulation of cellular metabolic process	2.07831	4.73566e-05	0.0834214
GO:0000226~microtubule cytoskeleton organization	2.95415	4.95091e-05	0.0872115
GO:0016071~mRNA metabolic process	2.4875	0.00015354	0.27023
GO:0071822~protein complex subunit organization	2.0012	0.000160476	0.282422
GO:0034645~cellular macromolecule biosynthetic process	1.35933	0.000179857	0.316479
GO:0007017~microtubule-based process	2.19194	0.000275426	0.48426
GO:0098813~nuclear chromosome segregation	3.82858	0.000286516	0.503713
GO:0034622~cellular macromolecular complex assembly	2.00976	0.000308604	0.542444
GO:0016458~gene silencing	2.98525	0.000311587	0.547674
GO:0006403~RNA localization	4.55784	0.000316316	0.555965
GO:0022414~reproductive process	2.67111	0.000434865	0.763577
GO:0000003~reproduction	2.65874	0.000457733	0.803578
GO:0006461~protein complex assembly	1.98605	0.000468897	0.823101
GO:0070271~protein complex biogenesis	1.98207	0.000488554	0.857466
GO:0044030~regulation of DNA methylation	21.2699	0.000566364	0.99339
GO:0007389~pattern specification process	1.92997	0.000610302	1.07007
GO:0006259~DNA metabolic process	2.06578	0.000678933	1.18972
GO:0051236~establishment of RNA localization	4.55784	0.000736793	1.29049
GO:0008354~germ cell migration	10.635	0.00097921	1.71164
GO:0006351~transcription, DNA-templated	1.47874	0.00116391	2.03137
GO:2000112~regulation of cellular macromolecule biosynthetic process	1.38371	0.00124926	2.1788
GO:0051171~regulation of nitrogen compound metabolic process	1.37192	0.00130601	2.27671
GO:1902589~single-organism organelle organization	1.61066	0.00138403	2.41115
GO:0016556~mRNA modification	15.9524	0.00151316	2.63329
GO:0010556~regulation of macromolecule biosynthetic process	1.37276	0.00156521	2.72271
GO:0015931~nucleobase-containing compound transport	4.04428	0.00162901	2.83219
GO:0007369~gastrulation	2.34403	0.00183181	3.17942
GO:0010468~regulation of gene expression	1.36094	0.00188803	3.27548
GO:0042742~defense response to bacterium	3.27994	0.00190095	3.29755
GO:0061157~mRNA destabilization	14.1799	0.00221725	3.83617
GO:0070925~organelle assembly	1.99405	0.00226983	3.92543
GO:0097659~nucleic acid-templated transcription	1.37117	0.00231199	3.99694
GO:0032774~RNA biosynthetic process	1.36688	0.00248466	4.28933
GO:0003002~regionalization	2.05236	0.00260299	4.48922
GO:0051649~establishment of localization in cell	1.66308	0.00261344	4.50684
GO:0031023~microtubule organizing center organization	4.96298	0.00262109	4.51975
GO:0065003~macromolecular complex assembly	1.70484	0.00264505	4.56017
GO:0007010~cytoskeleton organization	1.74027	0.00266474	4.59337
GO:0051030~snRNA transport	31.9049	0.00286707	4.93388
GO:0009451~RNA modification	3.35841	0.00287976	4.95519
GO:0010564~regulation of cell cycle process	3.07854	0.00303637	5.21792
GO:0050779~RNA destabilization	12.7619	0.00309438	5.31506
GO:0050658~RNA transport	4.11676	0.00311338	5.34685
GO:0050657~nucleic acid transport	4.11676	0.00311338	5.34685
GO:0051641~cellular localization	1.57202	0.00317014	5.44179
GO:0000070~mitotic sister chromatid segregation	4.05141	0.00341045	5.84269
GO:0009887~organ morphogenesis	1.68967	0.00356215	6.09495
GO:0001654~eye development	1.98841	0.00375601	6.41639
GO:0042074~cell migration involved in gastrulation	3.50175	0.00405369	6.90795
GO:0030336~negative regulation of cell migration	5.46941	0.00437838	7.44132
GO:0046907~intracellular transport	1.73711	0.00442277	7.51402
GO:0034654~nucleobase-containing compound biosynthetic process	1.3146	0.00465428	7.89228
GO:0003006~developmental process involved in reproduction	3.41838	0.00469813	7.96376
GO:0019219~regulation of nucleobase-containing compound metabolic process	1.33984	0.00476542	8.07336
GO:0006397~mRNA processing	2.26879	0.00485035	8.2115
GO:2000146~negative regulation of cell motility	5.31748	0.00495647	8.38384
GO:0044702~single organism reproductive process	2.34595	0.00496944	8.40489
GO:0009799~specification of symmetry	2.18703	0.00501864	8.48466
GO:0009855~determination of bilateral symmetry	2.18703	0.00501864	8.48466
GO:0043488~regulation of mRNA stability	6.93584	0.00521201	8.79759
GO:0000819~sister chromatid segregation	3.69912	0.00566958	9.53403
GO:0051252~regulation of RNA metabolic process	1.33952	0.005879	9.86922
GO:0000154~rRNA modification	6.64685	0.0061024	10.2255
GO:0016569~covalent chromatin modification	2.28982	0.00613053	10.2702
GO:0031099~regeneration	2.62232	0.00616971	10.3326
GO:0051169~nuclear transport	2.98176	0.00633796	10.5997
GO:0006913~nucleocytoplasmic transport	2.98176	0.00633796	10.5997
GO:0019438~aromatic compound biosynthetic process	1.29812	0.00640663	10.7085
GO:0009790~embryo development	1.48321	0.00644426	10.7681
GO:0018130~heterocycle biosynthetic process	1.29578	0.00660897	11.0284
GO:0033036~macromolecule localization	1.51258	0.00691316	11.5073
GO:0051297~centrosome organization	4.90844	0.00701282	11.6637
GO:0034470~ncRNA processing	2.17225	0.0071706	11.9107
GO:0031123~RNA 3'-end processing	4.78573	0.00781343	12.9104
GO:0022412~cellular process involved in reproduction in multicellular organism	3.44917	0.00828258	13.6333
GO:0006401~RNA catabolic process	3.44917	0.00828258	13.6333
GO:0006364~rRNA processing	2.65874	0.00849745	13.9624
GO:0006413~translational initiation	3.40319	0.00889657	14.5707
GO:0080009~mRNA methylation	19.1429	0.00916575	14.9787
GO:1903506~regulation of nucleic acid-templated transcription	1.31897	0.00970417	15.7892
GO:0006355~regulation of transcription, DNA-templated	1.32045	0.00980877	15.9458
GO:0016072~rRNA metabolic process	2.59966	0.00987952	16.0516
GO:0030031~cell projection assembly	2.33013	0.0102282	16.5711
GO:2001141~regulation of RNA biosynthetic process	1.3175	0.0102977	16.6742
GO:0006378~mRNA polyadenylation	8.50796	0.0104456	16.8933
GO:0007368~determination of left/right symmetry	2.14607	0.0105697	17.0769
GO:0071559~response to transforming growth factor beta	4.45184	0.0105922	17.11
GO:0071560~cellular response to transforming growth factor beta stimulus	4.45184	0.0105922	17.11
GO:0043487~regulation of RNA stability	5.6973	0.0106594	17.2093
GO:0006366~transcription from RNA polymerase II promoter	1.69985	0.0109918	17.698
GO:0050790~regulation of catalytic activity	1.71901	0.0110416	17.771
GO:0043414~macromolecule methylation	2.68108	0.0123511	19.6689
GO:0043631~RNA polyadenylation	7.97622	0.0125622	19.9709
GO:0016571~histone methylation	4.25398	0.0127799	20.2813
GO:0048646~anatomical structure formation involved in morphogenesis	1.49195	0.0127886	20.2937
GO:0006402~mRNA catabolic process	3.54499	0.0136769	21.5481
GO:0060026~convergent extension	2.4715	0.0137668	21.674
GO:0006352~DNA-templated transcription, initiation	3.48959	0.014706	22.9782
GO:0060030~dorsal convergence	7.50703	0.014906	23.2531
GO:0031124~mRNA 3'-end processing	7.50703	0.014906	23.2531
GO:0009408~response to heat	7.50703	0.014906	23.2531
GO:0090596~sensory organ morphogenesis	1.9863	0.0153579	23.8713
GO:0045184~establishment of protein localization	1.58703	0.0163844	25.2578
GO:0015031~protein transport	1.60096	0.0163981	25.2762
GO:0071363~cellular response to growth factor stimulus	2.09703	0.0166865	25.6613
GO:0007423~sensory organ development	1.63615	0.0168409	25.8668
GO:0071495~cellular response to endogenous stimulus	1.75854	0.0168976	25.9421
GO:0031101~fin regeneration	3.38385	0.0169233	25.9762
GO:0002088~lens development in camera-type eye	4.98514	0.016979	26.05
GO:0009266~response to temperature stimulus	4.98514	0.016979	26.05
GO:0000910~cytokinesis	4.98514	0.016979	26.05
GO:0009953~dorsal/ventral pattern formation	2.38744	0.0171759	26.3107
GO:0070848~response to growth factor	2.08723	0.0172667	26.4305
GO:0043010~camera-type eye development	1.9031	0.0176359	26.9161
GO:0007178~transmembrane receptor protein serine/threonine kinase signaling pathway	2.25211	0.0179883	27.3767
GO:0061158~3'-UTR-mediated mRNA destabilization	13.6735	0.0184644	27.9947
GO:0034660~ncRNA metabolic process	1.84658	0.0185934	28.1613
GO:0051338~regulation of transferase activity	2.21305	0.0202044	30.2113
GO:0098542~defense response to other organism	2.3242	0.0203235	30.3606
GO:0000122~negative regulation of transcription from RNA polymerase II promoter	2.45422	0.0208978	31.0766
GO:0007276~gamete generation	2.63435	0.0209627	31.157
GO:0000290~deadenylation-dependent decapping of nuclear-transcribed mRNA	11.9643	0.0241148	34.9602
GO:0008104~protein localization	1.48082	0.0241801	35.0369
GO:0048609~multicellular organismal reproductive process	2.56378	0.0242254	35.09
GO:0032504~multicellular organism reproduction	2.56378	0.0242254	35.09
GO:0061053~somite development	2.38096	0.0248668	35.8378
GO:0006354~DNA-templated transcription, elongation	4.43123	0.0252368	36.2654
GO:0006997~nucleus organization	4.43123	0.0252368	36.2654
GO:0000956~nuclear-transcribed mRNA catabolic process	3.54499	0.0263689	37.5574
GO:0048264~determination of ventral identity	6.07712	0.026593	37.8102
GO:0034655~nucleobase-containing compound catabolic process	2.4969	0.0278287	39.1868
GO:0042384~cilium assembly	2.32882	0.0281755	39.568
GO:0048598~embryonic morphogenesis	1.49788	0.0282542	39.6542
GO:0051726~regulation of cell cycle	1.71726	0.0291986	40.6794
GO:0007420~brain development	1.62103	0.0313611	42.9654
GO:0009617~response to bacterium	2.05838	0.0321787	43.8079
GO:0007179~transforming growth factor beta receptor signaling pathway	4.09037	0.032772	44.4118
GO:0006260~DNA replication	2.41297	0.0331879	44.8316
GO:0048592~eye morphogenesis	2.04737	0.0332719	44.916
GO:0051052~regulation of DNA metabolic process	3.3005	0.0345643	46.1994
GO:0045787~positive regulation of cell cycle	3.98811	0.0355452	47.1545
GO:0009719~response to endogenous stimulus	1.59888	0.0359607	47.5544
GO:0035282~segmentation	2.37309	0.0361143	47.7014
GO:0006338~chromatin remodeling	3.24456	0.0368331	48.3844
GO:0001667~ameboidal-type cell migration	1.93815	0.0369804	48.5234
GO:0010927~cellular component assembly involved in morphogenesis	1.93815	0.0369804	48.5234
GO:0060027~convergent extension involved in gastrulation	2.82701	0.0370618	48.6
GO:1901361~organic cyclic compound catabolic process	2.21562	0.0370731	48.6106
GO:0050930~induction of positive chemotaxis	9.57146	0.0371904	48.7208
GO:0050926~regulation of positive chemotaxis	9.57146	0.0371904	48.7208
GO:0050927~positive regulation of positive chemotaxis	9.57146	0.0371904	48.7208
GO:0038092~nodal signaling pathway	9.57146	0.0371904	48.7208
GO:0007498~mesoderm development	2.55239	0.0372135	48.7425
GO:0032268~regulation of cellular protein metabolic process	1.46129	0.0375584	49.0651
GO:0044772~mitotic cell cycle phase transition	2.75721	0.0411155	52.2826
GO:0022603~regulation of anatomical structure morphogenesis	1.6792	0.0411279	52.2935
GO:0048193~Golgi vesicle transport	2.29715	0.0424782	53.4636
GO:0044770~cell cycle phase transition	2.72359	0.0432432	54.1145
GO:0019953~sexual reproduction	2.27892	0.044178	54.8981
GO:0044703~multi-organism reproductive process	2.27892	0.044178	54.8981
GO:0043549~regulation of kinase activity	2.14127	0.0444952	55.1612
GO:0050918~positive chemotaxis	8.70133	0.0445312	55.191
GO:0009952~anterior/posterior pattern specification	1.94344	0.0456804	56.1313
GO:0043044~ATP-dependent chromatin remodeling	4.90844	0.0463834	56.6973
GO:0051246~regulation of protein metabolic process	1.42105	0.046392	56.7042
GO:0065009~regulation of molecular function	1.4813	0.0477672	57.7914
GO:0051028~mRNA transport	3.62555	0.0479559	57.9385
GO:0008213~protein alkylation	2.99108	0.049528	59.1459
GO:0006479~protein methylation	2.99108	0.049528	59.1459
GO:0010608~posttranscriptional regulation of gene expression	1.84339	0.0507532	60.064
GO:0048024~regulation of mRNA splicing, via spliceosome	4.72665	0.051011	60.2547
GO:0071897~DNA biosynthetic process	4.72665	0.051011	60.2547
GO:0060322~head development	1.53255	0.0517443	60.7925
GO:0035775~pronephric glomerulus morphogenesis	7.97622	0.0523545	61.2348
GO:0007034~vacuolar transport	2.34164	0.054832	62.9824
GO:0048882~lateral line development	2.56706	0.0549063	63.0337
GO:0032259~methylation	1.96063	0.0549077	63.0347
GO:0016477~cell migration	1.47822	0.057527	64.799
GO:0000902~cell morphogenesis	1.4055	0.0580262	65.1262
GO:0008380~RNA splicing	1.93897	0.0583248	65.3205
GO:0006417~regulation of translation	1.85854	0.0593093	65.9539
GO:0000281~mitotic cytokinesis	7.36266	0.0606231	66.7822
GO:0061640~cytoskeleton-dependent cytokinesis	7.36266	0.0606231	66.7822
GO:0040013~negative regulation of locomotion	2.81514	0.0613224	67.2153
GO:0090008~hypoblast development	31.9049	0.0615717	67.3684
GO:0006408~snRNA export from nucleus	31.9049	0.0615717	67.3684
GO:0060236~regulation of mitotic spindle organization	31.9049	0.0615717	67.3684
GO:0010948~negative regulation of cell cycle process	3.32342	0.0624647	67.9113
GO:0051271~negative regulation of cellular component movement	2.77434	0.0644988	69.1163
GO:0019439~aromatic compound catabolic process	2.09594	0.0658529	69.8947
GO:0010470~regulation of gastrulation	4.25398	0.0661632	70.0704
GO:0016570~histone modification	1.98167	0.0661786	70.0791
GO:0043604~amide biosynthetic process	1.42042	0.0692327	71.7575
GO:0046688~response to copper ion	6.83676	0.0693016	71.7943
GO:0043486~histone exchange	6.83676	0.0693016	71.7943
GO:0032924~activin receptor signaling pathway	6.83676	0.0693016	71.7943
GO:0006513~protein monoubiquitination	6.83676	0.0693016	71.7943
GO:0046700~heterocycle catabolic process	2.06578	0.0703929	72.3715
GO:0007051~spindle organization	3.19049	0.0704909	72.4228
GO:0007417~central nervous system development	1.41799	0.0707435	72.5546
GO:0070646~protein modification by small protein removal	2.40144	0.071185	72.7835
GO:0060028~convergent extension involved in axis elongation	4.11676	0.071621	73.0077
GO:0045859~regulation of protein kinase activity	2.05103	0.072733	73.5718
GO:0043085~positive regulation of catalytic activity	1.73541	0.072878	73.6446
GO:0034248~regulation of cellular amide metabolic process	1.78906	0.073447	73.9282
GO:0045786~negative regulation of cell cycle	2.37589	0.074141	74.2702
GO:0009057~macromolecule catabolic process	1.43125	0.074511	74.4508
GO:0001655~urogenital system development	1.93363	0.0746655	74.5258
GO:0031109~microtubule polymerization or depolymerization	3.98811	0.0772736	75.7619
GO:0034754~cellular hormone metabolic process	3.98811	0.0772736	75.7619
GO:0034968~histone lysine methylation	3.98811	0.0772736	75.7619
GO:0006368~transcription elongation from RNA polymerase II promoter	3.98811	0.0772736	75.7619
GO:0044270~cellular nitrogen compound catabolic process	2.02214	0.0775533	75.8911
GO:0042663~regulation of endodermal cell fate specification	6.38097	0.0783564	76.2583
GO:0072102~glomerulus morphogenesis	6.38097	0.0783564	76.2583
GO:0010604~positive regulation of macromolecule metabolic process	1.4036	0.0785337	76.3386
GO:0009880~embryonic pattern specification	3.06778	0.0790182	76.557
GO:0044782~cilium organization	1.91047	0.0791492	76.6157
GO:0051640~organelle localization	1.82788	0.0795805	76.8079
GO:0060041~retina development in camera-type eye	1.82788	0.0795805	76.8079
GO:0045595~regulation of cell differentiation	1.53143	0.081239	77.5334
GO:0048468~cell development	1.26495	0.0814169	77.6099
GO:0051347~positive regulation of transferase activity	2.58688	0.0817324	77.7451
GO:0048593~camera-type eye morphogenesis	1.99405	0.0825608	78.0962
GO:0010842~retina layer formation	3.86726	0.0831154	78.3284
GO:0050684~regulation of mRNA processing	3.86726	0.0831154	78.3284
GO:0045995~regulation of embryonic development	2.55239	0.0854457	79.2788
GO:1902582~single-organism intracellular transport	1.87676	0.0861758	79.5684
GO:0048880~sensory system development	2.27892	0.0866536	79.7558
GO:0048925~lateral line system development	2.27892	0.0866536	79.7558
GO:0051303~establishment of chromosome localization	5.98216	0.0877555	80.182
GO:1903224~regulation of endodermal cell differentiation	5.98216	0.0877555	80.182
GO:0048916~posterior lateral line development	2.95415	0.0880336	80.2881
GO:0090501~RNA phosphodiester bond hydrolysis	2.95415	0.0880336	80.2881
GO:0009893~positive regulation of metabolic process	1.37171	0.0887448	80.5573
GO:0043523~regulation of neuron apoptotic process	3.75351	0.0891404	80.7055
GO:0048262~determination of dorsal/ventral asymmetry	3.75351	0.0891404	80.7055
GO:0072045~convergent extension involved in nephron morphogenesis	21.2699	0.090924	81.3606
GO:0008591~regulation of Wnt signaling pathway, calcium modulating pathway	21.2699	0.090924	81.3606
GO:0031120~snRNA pseudouridine synthesis	21.2699	0.090924	81.3606
GO:0042254~ribosome biogenesis	1.77249	0.0929624	82.0836
GO:0042246~tissue regeneration	2.23334	0.0933187	82.2072
GO:0060429~epithelium development	1.33493	0.093334	82.2125
GO:0009607~response to biotic stimulus	1.61836	0.0940213	82.4486
GO:0001706~endoderm formation	3.64627	0.0953426	82.8943
GO:0061371~determination of heart left/right asymmetry	1.92714	0.0958951	83.0774
GO:0030218~erythrocyte differentiation	2.45422	0.0971058	83.4724
GO:0090305~nucleic acid phosphodiester bond hydrolysis	2.45422	0.0971058	83.4724
GO:0072384~organelle transport along microtubule	5.63027	0.0974688	83.5891
GO:0050000~chromosome localization	5.63027	0.0974688	83.5891
GO:0010557~positive regulation of macromolecule biosynthetic process	1.56909	0.0985985	83.9473

## Sheet: blue_DAVID
Term	Fold Enrichment	PValue	FDR
GO:0006412~translation	3.87792	2.04952e-15	3.40838e-12
GO:0043043~peptide biosynthetic process	3.82689	3.43103e-15	5.87308e-12
GO:0043604~amide biosynthetic process	3.55877	2.67404e-14	4.56413e-11
GO:0006518~peptide metabolic process	3.43161	5.57342e-14	9.50684e-11
GO:1901566~organonitrogen compound biosynthetic process	2.80952	2.28889e-13	3.9051e-10
GO:0043603~cellular amide metabolic process	3.10924	4.15354e-13	7.08489e-10
GO:0071826~ribonucleoprotein complex subunit organization	6.54933	5.66559e-11	9.66451e-08
GO:0022613~ribonucleoprotein complex biogenesis	4.42456	8.81437e-11	1.50358e-07
GO:0044085~cellular component biogenesis	2.2536	3.76096e-10	6.41555e-07
GO:0043933~macromolecular complex subunit organization	2.37557	3.62625e-09	6.18576e-06
GO:0042254~ribosome biogenesis	4.71275	8.53414e-09	1.45578e-05
GO:0010467~gene expression	1.6462	9.1548e-09	1.56165e-05
GO:0030163~protein catabolic process	3.29435	1.13475e-08	1.93569e-05
GO:0034622~cellular macromolecular complex assembly	3.00577	1.19731e-08	2.0424e-05
GO:0044265~cellular macromolecule catabolic process	3.06086	1.27696e-08	2.17828e-05
GO:0051603~proteolysis involved in cellular protein catabolic process	3.35422	1.34728e-08	2.29822e-05
GO:0044257~cellular protein catabolic process	3.32875	1.6075e-08	2.74211e-05
GO:0022618~ribonucleoprotein complex assembly	5.81492	3.32919e-08	5.67903e-05
GO:0009057~macromolecule catabolic process	2.85407	4.39081e-08	7.48996e-05
GO:0042273~ribosomal large subunit biogenesis	9.08887	5.96157e-08	0.000101694
GO:0065003~macromolecular complex assembly	2.59021	8.85893e-08	0.000151118
GO:0022607~cellular component assembly	2.12848	1.47849e-07	0.000252204
GO:0009126~purine nucleoside monophosphate metabolic process	5.04231	2.50042e-07	0.000426527
GO:0009167~purine ribonucleoside monophosphate metabolic process	5.04231	2.50042e-07	0.000426527
GO:0042255~ribosome assembly	10.6037	2.83528e-07	0.000483648
GO:0006508~proteolysis	2.19928	3.34522e-07	0.000570635
GO:0046034~ATP metabolic process	5.48466	5.59765e-07	0.000954858
GO:0009161~ribonucleoside monophosphate metabolic process	4.65194	7.54165e-07	0.00128647
GO:0006511~ubiquitin-dependent protein catabolic process	3.21324	1.00551e-06	0.00171522
GO:0009123~nucleoside monophosphate metabolic process	4.53491	1.06328e-06	0.00181375
GO:0019941~modification-dependent protein catabolic process	3.18429	1.18937e-06	0.00202884
GO:0043632~modification-dependent macromolecule catabolic process	3.12793	1.62183e-06	0.00276653
GO:0002181~cytoplasmic translation	10.0456	2.2687e-06	0.00386994
GO:0009205~purine ribonucleoside triphosphate metabolic process	4.71275	3.52628e-06	0.00601505
GO:0046128~purine ribonucleoside metabolic process	4.12029	3.77764e-06	0.0064438
GO:0022900~electron transport chain	7.85458	4.12721e-06	0.00704007
GO:0042278~purine nucleoside metabolic process	4.07373	4.37836e-06	0.00746847
GO:0070925~organelle assembly	2.87183	4.40248e-06	0.00750961
GO:0034645~cellular macromolecule biosynthetic process	1.52335	4.48222e-06	0.00764561
GO:0009144~purine nucleoside triphosphate metabolic process	4.57713	4.97886e-06	0.00849274
GO:0009199~ribonucleoside triphosphate metabolic process	4.4491	6.94057e-06	0.0118387
GO:0006119~oxidative phosphorylation	8.48294	8.66438e-06	0.0147789
GO:0044248~cellular catabolic process	2.21092	8.71241e-06	0.0148608
GO:0009141~nucleoside triphosphate metabolic process	4.1583	1.51297e-05	0.0258055
GO:0009119~ribonucleoside metabolic process	3.67883	1.60277e-05	0.027337
GO:0022904~respiratory electron transport chain	7.79046	1.67037e-05	0.0284897
GO:0042775~mitochondrial ATP synthesis coupled electron transport	8.70045	3.00089e-05	0.0511776
GO:0006163~purine nucleotide metabolic process	3.26267	3.94942e-05	0.0673489
GO:0034660~ncRNA metabolic process	2.86402	4.82219e-05	0.0822263
GO:0009116~nucleoside metabolic process	3.35372	4.98449e-05	0.0849927
GO:0042773~ATP synthesis coupled electron transport	7.89111	5.79992e-05	0.0988905
GO:0072521~purine-containing compound metabolic process	3.01827	6.33656e-05	0.108036
GO:1901657~glycosyl compound metabolic process	3.21897	8.12695e-05	0.138541
GO:0009150~purine ribonucleotide metabolic process	3.17643	9.50608e-05	0.162034
GO:0009117~nucleotide metabolic process	2.7722	0.000118004	0.201105
GO:0006753~nucleoside phosphate metabolic process	2.76317	0.000123153	0.20987
GO:0009259~ribonucleotide metabolic process	3.01695	0.000172918	0.294559
GO:0032543~mitochondrial translation	7.81324	0.000236089	0.401964
GO:0019693~ribose phosphate metabolic process	2.9311	0.000239958	0.408539
GO:0007005~mitochondrion organization	3.19709	0.000262946	0.447594
GO:0055086~nucleobase-containing small molecule metabolic process	2.51613	0.00027656	0.470717
GO:0006396~RNA processing	2.22784	0.00028239	0.480618
GO:0000470~maturation of LSU-rRNA	9.78801	0.000305261	0.519449
GO:0016072~rRNA metabolic process	3.7702	0.000343922	0.585054
GO:0006091~generation of precursor metabolites and energy	3.42479	0.000425281	0.722983
GO:0000027~ribosomal large subunit assembly	12.4749	0.000560274	0.951443
GO:0000028~ribosomal small subunit assembly	12.4749	0.000560274	0.951443
GO:0045333~cellular respiration	4.49097	0.00085687	1.45166
GO:0006364~rRNA processing	3.53456	0.00111597	1.88669
GO:0042274~ribosomal small subunit biogenesis	5.03225	0.00254979	4.26159
GO:0019637~organophosphate metabolic process	1.95384	0.00292248	4.86997
GO:0055114~oxidation-reduction process	1.75752	0.00362445	6.00599
GO:0043161~proteasome-mediated ubiquitin-dependent protein catabolic process	2.81202	0.00372347	6.16521
GO:0010498~proteasomal protein catabolic process	2.75122	0.00439071	7.23148
GO:0032790~ribosome disassembly	25.4488	0.00525697	8.59877
GO:1901135~carbohydrate derivative metabolic process	1.74392	0.00561424	9.15715
GO:0015980~energy derivation by oxidation of organic compounds	3.23502	0.00669989	10.8342
GO:0006461~protein complex assembly	1.87374	0.00723194	11.6455
GO:0070271~protein complex biogenesis	1.86999	0.00736286	11.844
GO:0098781~ncRNA transcription	9.42549	0.00808367	12.9296
GO:0034470~ncRNA processing	2.34635	0.00973165	15.3646
GO:0009168~purine ribonucleoside monophosphate biosynthetic process	4.54443	0.00999088	15.7418
GO:0009127~purine nucleoside monophosphate biosynthetic process	4.54443	0.00999088	15.7418
GO:0032988~ribonucleoprotein complex disassembly	18.1777	0.0107006	16.7662
GO:0051276~chromosome organization	1.79447	0.0114436	17.8262
GO:0071822~protein complex subunit organization	1.74828	0.0125413	19.3689
GO:1903008~organelle disassembly	5.43778	0.0129114	19.8829
GO:0007067~mitotic nuclear division	2.65092	0.0134122	20.5734
GO:1903047~mitotic cell cycle process	2.21442	0.0149497	22.6586
GO:0065004~protein-DNA complex assembly	2.78637	0.0156624	23.6076
GO:0009060~aerobic respiration	5.04937	0.0166355	24.8857
GO:1902600~hydrogen ion transmembrane transport	3.79833	0.0205263	29.7976
GO:0009156~ribonucleoside monophosphate biosynthetic process	3.74247	0.0217431	31.2704
GO:0000463~maturation of LSU-rRNA from tricistronic rRNA transcript (SSU-rRNA, 5.8S rRNA, LSU-rRNA)	12.7244	0.0218867	31.4424
GO:0071824~protein-DNA complex subunit organization	2.57927	0.0237211	33.603
GO:0009124~nucleoside monophosphate biosynthetic process	3.58434	0.0256711	35.8293
GO:0045116~protein neddylation	11.5676	0.0263401	36.5768
GO:0008380~RNA splicing	2.34335	0.0274277	37.7744
GO:0015985~energy coupled proton transport, down electrochemical gradient	5.8503	0.029954	40.4749
GO:0006383~transcription from RNA polymerase III promoter	5.8503	0.029954	40.4749
GO:0015986~ATP synthesis coupled proton transport	5.8503	0.029954	40.4749
GO:0015992~proton transport	3.43903	0.0300267	40.5509
GO:0006818~hydrogen transport	3.43903	0.0300267	40.5509
GO:0042246~tissue regeneration	2.96903	0.0304923	41.0359
GO:0051123~RNA polymerase II transcriptional preinitiation complex assembly	10.6037	0.0311243	41.6881
GO:0006413~translational initiation	3.39318	0.0315756	42.1497
GO:0006754~ATP biosynthetic process	5.47287	0.0356115	46.1275
GO:0052548~regulation of endopeptidase activity	4.00139	0.0356609	46.1746
GO:0006325~chromatin organization	1.77653	0.0361213	46.6113
GO:0006122~mitochondrial electron transport, ubiquinol to cytochrome c	9.78801	0.0362214	46.7057
GO:0001966~thigmotaxis	9.78801	0.0362214	46.7057
GO:0000280~nuclear division	2.11114	0.036371	46.8467
GO:0032386~regulation of intracellular transport	5.30184	0.0386316	48.9342
GO:0033013~tetrapyrrole metabolic process	5.30184	0.0386316	48.9342
GO:0022411~cellular component disassembly	2.77479	0.0404393	50.5477
GO:0006123~mitochondrial electron transport, cytochrome c to oxygen	9.08887	0.041614	51.5702
GO:0006457~protein folding	2.47677	0.0430361	52.7816
GO:0046148~pigment biosynthetic process	4.98997	0.045049	54.4475
GO:0000377~RNA splicing, via transesterification reactions with bulged adenosine as nucleophile	2.44113	0.0459238	55.1541
GO:0000398~mRNA splicing, via spliceosome	2.44113	0.0459238	55.1541
GO:0046292~formaldehyde metabolic process	42.4147	0.0464638	55.5851
GO:0016071~mRNA metabolic process	1.86912	0.0465737	55.6724
GO:0052547~regulation of peptidase activity	3.65644	0.0472282	56.1886
GO:0070897~DNA-templated transcriptional preinitiation complex assembly	8.48294	0.0472856	56.2336
GO:0000375~RNA splicing, via transesterification reactions	2.40651	0.048933	57.5068
GO:0016070~RNA metabolic process	1.21619	0.0506003	58.7598
GO:0000278~mitotic cell cycle	1.84412	0.0506343	58.785
GO:0045454~cell redox homeostasis	3.53456	0.0523717	60.0529
GO:0042176~regulation of protein catabolic process	3.53456	0.0523717	60.0529
GO:0043009~chordate embryonic development	1.62094	0.0537435	61.028
GO:0009792~embryo development ending in birth or egg hatching	1.62094	0.0537435	61.028
GO:0009894~regulation of catabolic process	2.92515	0.0540723	61.2583
GO:0016485~protein processing	2.89191	0.056278	62.7708
GO:0043248~proteasome assembly	7.48495	0.0594023	64.8183
GO:0006352~DNA-templated transcription, initiation	3.31365	0.0635345	67.3638
GO:0022402~cell cycle process	1.67426	0.0655143	68.521
GO:0032984~macromolecular complex disassembly	3.26267	0.0665054	69.0857
GO:0048285~organelle fission	1.8813	0.0686233	70.2606
GO:0042796~snRNA transcription from RNA polymerase III promoter	28.2765	0.068882	70.4012
GO:0031101~fin regeneration	3.21324	0.0695474	70.7599
GO:0006979~response to oxidative stress	3.16528	0.0726598	72.3843
GO:0051604~protein maturation	2.67882	0.0731462	72.6303
GO:0060341~regulation of cellular localization	3.11873	0.0758421	73.9571
GO:0006783~heme biosynthetic process	6.36221	0.0792883	75.565
GO:0042440~pigment metabolic process	3.94555	0.0798144	75.8021
GO:0006397~mRNA processing	1.8851	0.0829696	77.1792
GO:0043623~cellular protein complex assembly	1.8014	0.0857648	78.3371
GO:0051130~positive regulation of cellular component organization	2.0817	0.0902461	80.0789
GO:0042795~snRNA transcription from RNA polymerase II promoter	21.2074	0.0907747	80.2754
GO:0009145~purine nucleoside triphosphate biosynthetic process	3.68824	0.093368	81.2134
GO:0009206~purine ribonucleoside triphosphate biosynthetic process	3.68824	0.093368	81.2134
GO:0061053~somite development	2.21569	0.0963802	82.2502
GO:0016573~histone acetylation	3.60976	0.0980834	82.8124
