# Supplementary material for: Transcriptomic profile of early zebrafish PGCs by single cell sequencing
Source: PLoS One. 2019 Aug 14;14(8):e0220364. doi: 10.1371/journal.pone.0220364 (PMC6693734; doi:10.1371/journal.pone.0220364)
Supplement: S4 Table — (XLSX) [file pone.0220364.s011.xlsx]

## Sheet: readme
S4_Table. Differential expressed genes in the pair of 6hpf and 11hpf and functional enrichment analysis by DAVID.

## Sheet: 6hpf_11hpf_gene_diff
g_id	g_name	logFC	PValue	FDR
ENSDARG00000070434	rhov	-13.7541	1.33139e-08	0.000124205
ENSDARG00000069135	ppp1r15a	-13.6069	4.71935e-08	0.000220134
ENSDARG00000069681	pcgf6	-13.4917	3.60992e-05	0.0168385
ENSDARG00000017320	f11r.1	-13.4515	4.05982e-07	0.000936432
ENSDARG00000005640	adat3	-13.4287	5.01893e-07	0.000936432
ENSDARG00000098206	ptrh1	-13.3547	1.19361e-06	0.00177102
ENSDARG00000039989	snrnp48	-13.3182	2.38337e-06	0.00247049
ENSDARG00000069082	rnmtl1b	-13.1567	8.17679e-06	0.00762813
ENSDARG00000039943	fam46ba	-13.1311	1.3153e-05	0.011052
ENSDARG00000014995	jagn1b	-13.0901	1.42164e-05	0.011052
ENSDARG00000098350	mxd3	-13.0801	3.36096e-05	0.0168385
ENSDARG00000034826	park7	-13.0636	1.92724e-05	0.0128423
ENSDARG00000015158	slc50a1	-13.028	2.27134e-05	0.0132434
ENSDARG00000074967	TMEM87A	-13.0252	2.09999e-05	0.0130605
ENSDARG00000100354	si:ch73-42p12.2	-12.9994	2.82199e-05	0.0154861
ENSDARG00000006603	csrp1a	-12.9935	4.01576e-05	0.0170287
ENSDARG00000000568	ell	-12.9468	3.88888e-05	0.0170287
ENSDARG00000071009	kif20ba	-12.933	3.59356e-05	0.0168385
ENSDARG00000036966	hsd3b7	-12.9255	4.34476e-05	0.0172215
ENSDARG00000057110	slc25a1a	-12.9115	4.43045e-05	0.0172215
ENSDARG00000029729	clybl	-12.8718	6.00655e-05	0.022414
ENSDARG00000037906	alkbh7	-12.8439	7.01908e-05	0.025185
ENSDARG00000029415	mtx2	-12.7937	0.000102679	0.0342103
ENSDARG00000087530	wu:fe05a04	-12.782	0.000876296	0.107565
ENSDARG00000043510	vamp4	-12.7812	0.000122554	0.0368809
ENSDARG00000098924	suz12b	-12.7653	0.000119842	0.0368809
ENSDARG00000070404	fam212ab	-12.7604	0.000133272	0.0369211
ENSDARG00000027595	selt1b	-12.7513	0.000133471	0.0369211
ENSDARG00000013613	anxa13l	-12.6903	0.000182243	0.0472262
ENSDARG00000067920	rab8a	-12.6835	0.000194846	0.0480963
ENSDARG00000024940	rnf144b	-12.6682	0.000202422	0.0484203
ENSDARG00000033804	snx27a	-12.6004	0.00172228	0.163139
ENSDARG00000096631	si:ch73-105m5.1	-12.596	0.000278659	0.0618956
ENSDARG00000070705	zgc:64022	-12.5723	0.000324499	0.0672723
ENSDARG00000100483	vent	-12.5636	0.000358193	0.0681956
ENSDARG00000058342	grhl2a	-12.5378	0.000372664	0.0695317
ENSDARG00000052527	mul1b	-12.5278	0.000561717	0.0821957
ENSDARG00000014439	dgkza	-12.525	0.000437939	0.0758071
ENSDARG00000060991	mief1	-12.5139	0.000414224	0.0743133
ENSDARG00000105142	tcirg1b	-12.5049	0.000637253	0.0849276
ENSDARG00000041040	piga	-12.5001	0.000478716	0.0772635
ENSDARG00000057323	e2f8	-12.4951	0.000501277	0.0779402
ENSDARG00000026967	ap2s1	-12.4936	0.000438802	0.0758071
ENSDARG00000062109	shdb	-12.4872	0.000500751	0.0779402
ENSDARG00000104538	tmem184a	-12.4708	0.000537001	0.082126
ENSDARG00000045355	tceb1a	-12.4422	0.00055839	0.0821957
ENSDARG00000036109	mtx1b	-12.4332	0.000611949	0.0843648
ENSDARG00000013476	arhgef39	-12.431	0.000592818	0.0837939
ENSDARG00000025372	admp	-12.4218	0.000623987	0.0843648
ENSDARG00000104835	map3k4	-12.4147	0.00310054	0.208093
ENSDARG00000021147	nipal3	-12.4079	0.00304691	0.207479
ENSDARG00000024306	zbed4	-12.398	0.00133161	0.136512
ENSDARG00000103484	si:ch211-215k15.5	-12.3678	0.00138324	0.140264
ENSDARG00000036335	c1galt1c1	-12.3641	0.00325932	0.212735
ENSDARG00000004171	rabac1	-12.3536	0.000856383	0.106523
ENSDARG00000076376	tmem175	-12.3479	0.000786196	0.0991139
ENSDARG00000020798	necap1	-12.3385	0.00367521	0.226401
ENSDARG00000038792	klf17	-12.2745	0.00102469	0.121005
ENSDARG00000075446	naa25	-12.2634	0.00117712	0.130622
ENSDARG00000069283	ercc8	-12.2522	0.00426022	0.24996
ENSDARG00000095966	zgc:171699	-12.235	0.00176746	0.164886
ENSDARG00000068182	crb3b	-12.2209	0.00121085	0.131349
ENSDARG00000079900	shroom4	-12.2153	0.00487072	0.268869
ENSDARG00000019941	sgta	-12.21	0.00478688	0.265814
ENSDARG00000100020	pim1	-12.2074	0.00132561	0.136512
ENSDARG00000005462	kif4	-12.1758	0.00542348	0.273503
ENSDARG00000073696	frmd8	-12.175	0.00538011	0.273503
ENSDARG00000018921	fam84a	-12.1543	0.00644795	0.287215
ENSDARG00000037140	pfkfb1	-12.1329	0.00170116	0.163139
ENSDARG00000005078	eif4e3	-12.1279	0.00173124	0.163139
ENSDARG00000061161	ube2j2	-12.1276	0.00234536	0.182268
ENSDARG00000075726	dhrs7b	-12.1239	0.0019588	0.175709
ENSDARG00000060112	sybu	-12.0987	0.00183713	0.16937
ENSDARG00000062970	fam129ba	-12.095	0.00185183	0.16937
ENSDARG00000005350	dip2ba	-12.0925	0.00219586	0.180814
ENSDARG00000037309	gatb	-12.0874	0.00630836	0.287215
ENSDARG00000070029	ehhadh	-12.0781	0.0020089	0.177073
ENSDARG00000096849	si:dkey-16p21.8	-12.0777	0.00332604	0.213991
ENSDARG00000009023	ankrd28b	-12.07	0.00204194	0.177073
ENSDARG00000017261	gdpd1	-12.054	0.00206179	0.177073
ENSDARG00000060282	rnf121	-12.0532	0.00205643	0.177073
ENSDARG00000058638	si:ch211-71m22.1	-12.0518	0.0035484	0.224981
ENSDARG00000008238	manba	-12.0497	0.00208441	0.177073
ENSDARG00000027046	scyl3	-12.0491	0.00710241	0.287215
ENSDARG00000054789	lysmd1	-12.0351	0.00273992	0.198145
ENSDARG00000102578	mif4gdb	-12.0351	0.00222892	0.180814
ENSDARG00000087666	fibpb	-12.0241	0.00723151	0.287215
ENSDARG00000011498	si:ch211-212o1.2	-12.0194	0.00239476	0.182268
ENSDARG00000003973	chordc1a	-12.0133	0.00227242	0.182268
ENSDARG00000079623	ubtd1b	-12.0091	0.00241032	0.182268
ENSDARG00000075619	cenpo	-12.0091	0.002326	0.182268
ENSDARG00000063001	atp8a1	-12.0053	0.00238689	0.182268
ENSDARG00000030805	znhit2	-11.9923	0.00257784	0.190862
ENSDARG00000101942	si:dkey-260j18.2	-11.9889	0.00271432	0.197827
ENSDARG00000030630	mfsd2aa	-11.9775	0.00807199	0.295555
ENSDARG00000088260	gig2p	-11.9646	0.00288874	0.205718
ENSDARG00000086550	dbf4b	-11.9481	0.00862966	0.301377
ENSDARG00000058857	zgc:112052	-11.9289	0.00283256	0.203269
ENSDARG00000054288	zgc:63972	-11.9249	0.0086722	0.301377
ENSDARG00000029905	phyhd1	-11.9217	0.00292302	0.206582
ENSDARG00000041708	csrp2bp	-11.9191	0.00902746	0.309461
ENSDARG00000036775	dtd2	-11.9169	0.00303885	0.207479
ENSDARG00000038228	sepw2a	-11.9163	0.00313429	0.208827
ENSDARG00000039343	ahcyl2	-11.9092	0.00296685	0.206653
ENSDARG00000027500	oxsr1b	-11.8983	0.00296833	0.206653
ENSDARG00000017813	pigs	-11.8866	0.00302879	0.207479
ENSDARG00000019596	nrd1a	-11.8776	0.00315625	0.208827
ENSDARG00000079308	tor3a	-11.8772	0.00308546	0.208093
ENSDARG00000006683	arhgef6	-11.8575	0.00345154	0.220544
ENSDARG00000040180	slc35a1	-11.8431	0.0094803	0.316996
ENSDARG00000095459	si:ch211-191j22.3	-11.8425	0.00364068	0.226401
ENSDARG00000092810	stap2a	-11.8262	0.00972066	0.322719
ENSDARG00000039729	asap1b	-11.8033	0.0105941	0.335895
ENSDARG00000057736	ano10a	-11.7773	0.00359334	0.224981
ENSDARG00000040338	hvcn1	-11.7746	0.0115569	0.350045
ENSDARG00000099315	nsdhl	-11.7702	0.0107452	0.338655
ENSDARG00000005799	smim14	-11.7467	0.00416846	0.247691
ENSDARG00000100825	calm3a	-11.7378	0.0110498	0.33909
ENSDARG00000003235	nup88	-11.737	0.0111637	0.341462
ENSDARG00000088927	CR450793.1	-11.7212	0.00413297	0.247691
ENSDARG00000028082	mapkapk5	-11.718	0.0113693	0.345485
ENSDARG00000079312	kmt2ca	-11.6962	0.00431044	0.251326
ENSDARG00000008732	zgc:66479	-11.6948	0.00416793	0.247691
ENSDARG00000011370	fyna	-11.6733	0.00455191	0.258932
ENSDARG00000009488	gipc2	-11.6564	0.012145	0.355758
ENSDARG00000098289	vstm2l	-11.6563	0.00441347	0.254156
ENSDARG00000030532	ARHGEF12	-11.6367	0.0129754	0.359222
ENSDARG00000037852	zgc:101663	-11.616	0.0132809	0.359222
ENSDARG00000038271	zgc:113293	-11.6136	0.00460873	0.260575
ENSDARG00000038154	isca2	-11.6047	0.00498123	0.270445
ENSDARG00000042978	cyp2p6	-11.6031	0.00467935	0.261509
ENSDARG00000005220	pdcd6	-11.6016	0.00468131	0.261509
ENSDARG00000058593	sri	-11.6011	0.0131313	0.359222
ENSDARG00000024904	stil	-11.5916	0.0132601	0.359222
ENSDARG00000057899	zgc:114081	-11.5912	0.0128672	0.359222
ENSDARG00000042608	ICA1	-11.5882	0.00490046	0.26892
ENSDARG00000056550	tango2	-11.5695	0.0132093	0.359222
ENSDARG00000062330	si:ch211-233a24.2	-11.5692	0.00565035	0.283398
ENSDARG00000015905	lztr1	-11.5687	0.0136362	0.359222
ENSDARG00000087402	TPM1	-11.5665	0.013388	0.359222
ENSDARG00000061173	st14a	-11.5588	0.0146533	0.359222
ENSDARG00000053500	cbsa	-11.5476	0.00512758	0.271085
ENSDARG00000025206	syt2a	-11.5471	0.00633971	0.287215
ENSDARG00000103849	mdh1ab	-11.5434	0.0139422	0.359222
ENSDARG00000023920	llgl2	-11.5393	0.00510449	0.271085
ENSDARG00000070122	stk11ip	-11.5375	0.00511942	0.271085
ENSDARG00000077531	bag6l	-11.5353	0.014083	0.359222
ENSDARG00000103670	cmc1	-11.5289	0.0139103	0.359222
ENSDARG00000037101	mtmr7a	-11.5285	0.00638646	0.287215
ENSDARG00000071013	arl6ip6	-11.5254	0.00514333	0.271085
ENSDARG00000098112	btc	-11.5239	0.0141412	0.359222
ENSDARG00000045306	slc51a	-11.5136	0.0140881	0.359222
ENSDARG00000075672	pms2	-11.5007	0.0052766	0.273503
ENSDARG00000017612	pnpo	-11.4955	0.0145495	0.359222
ENSDARG00000019231	spna2	-11.4855	0.0146869	0.359222
ENSDARG00000062390	cdc42ep5	-11.4813	0.00533266	0.273503
ENSDARG00000086309	erlec1	-11.473	0.00535787	0.273503
ENSDARG00000020953	dnajb6b	-11.4618	0.00724965	0.287215
ENSDARG00000076128	prkar1aa	-11.4599	0.0059548	0.287215
ENSDARG00000075670	rereb	-11.4467	0.0152085	0.359222
ENSDARG00000012929	eif2d	-11.4454	0.015082	0.359222
ENSDARG00000077506	tjp1a	-11.4315	0.0156103	0.359222
ENSDARG00000055622	zgc:153345	-11.4188	0.0152409	0.359222
ENSDARG00000002172	aplnra	-11.4134	0.0160362	0.359222
ENSDARG00000070601	RASSF5	-11.4105	0.0153687	0.359222
ENSDARG00000044002	cyp2x7	-11.4092	0.0158811	0.359222
ENSDARG00000070617	vhl	-11.4047	0.0060286	0.287215
ENSDARG00000042151	skia	-11.3974	0.00686185	0.287215
ENSDARG00000015829	mov10a	-11.3876	0.0153033	0.359222
ENSDARG00000010655	ppm1k	-11.3872	0.0167873	0.359222
ENSDARG00000057995	arl15b	-11.3869	0.00607319	0.287215
ENSDARG00000021859	erap1b	-11.3785	0.0333878	0.456039
ENSDARG00000042508	ubr3	-11.3745	0.00619488	0.287215
ENSDARG00000059057	atpv0e2	-11.3728	0.0060273	0.287215
ENSDARG00000100686	si:ch211-241b2.4	-11.3694	0.00612102	0.287215
ENSDARG00000102081	mprip	-11.3682	0.0159222	0.359222
ENSDARG00000040224	krcp	-11.3658	0.00695442	0.287215
ENSDARG00000102829	cobll1b	-11.3642	0.00598567	0.287215
ENSDARG00000036844	tsen54	-11.3615	0.0164108	0.359222
ENSDARG00000035152	ap2b1	-11.344	0.0162222	0.359222
ENSDARG00000055585	c1galt1a	-11.343	0.0158453	0.359222
ENSDARG00000008396	ftr24	-11.3408	0.0160329	0.359222
ENSDARG00000076229	mkl1b	-11.3401	0.00634284	0.287215
ENSDARG00000075116	sall2	-11.3389	0.0341249	0.463393
ENSDARG00000035181	slc25a46	-11.3249	0.00626497	0.287215
ENSDARG00000070892	si:ch211-262h13.5	-11.321	0.00654591	0.287215
ENSDARG00000025338	hagh	-11.3206	0.00729065	0.287215
ENSDARG00000069230	IQCA1L	-11.3149	0.0160123	0.359222
ENSDARG00000012927	tcea2	-11.3131	0.00663421	0.287215
ENSDARG00000005026	tshz1	-11.2988	0.018173	0.359222
ENSDARG00000104103	rps6kc1	-11.2954	0.016688	0.359222
ENSDARG00000055965	klc3	-11.2862	0.0168319	0.359222
ENSDARG00000042345	si:dkeyp-55f12.3	-11.2807	0.00673078	0.287215
ENSDARG00000012072	atp5s	-11.2757	0.00632926	0.287215
ENSDARG00000056672	abcb8	-11.2753	0.00699224	0.287215
ENSDARG00000055295	cyb561d1	-11.2709	0.0183383	0.359222
ENSDARG00000076965	cep70	-11.2709	0.016612	0.359222
ENSDARG00000071024	zgc:171679	-11.2652	0.0165311	0.359222
ENSDARG00000039455	tspan15	-11.2628	0.00648744	0.287215
ENSDARG00000045172	minpp1b	-11.2592	0.0170732	0.359222
ENSDARG00000031971	kdelc1	-11.2404	0.0168488	0.359222
ENSDARG00000093192	si:ch211-198m1.1	-11.2391	0.0168374	0.359222
ENSDARG00000091535	ccser2b	-11.2235	0.0167995	0.359222
ENSDARG00000104726	si:ch211-162e15.3	-11.2072	0.00694701	0.287215
ENSDARG00000035810	rgcc	-11.1951	0.0178498	0.359222
ENSDARG00000036065	mgat1b	-11.1872	0.0177593	0.359222
ENSDARG00000036772	pygo2	-11.1838	0.0177413	0.359222
ENSDARG00000068760	tnks1bp1	-11.1833	0.0177464	0.359222
ENSDARG00000101340	CST7	-11.1807	0.0185123	0.359222
ENSDARG00000057286	swap70b	-11.1796	0.0375477	0.495309
ENSDARG00000045199	CAPN1	-11.1751	0.0181765	0.359222
ENSDARG00000101277	znf207b	-11.1671	0.00739058	0.287278
ENSDARG00000102766	dennd4c	-11.1655	0.0177192	0.359222
ENSDARG00000101868	dennd1b	-11.1651	0.00750347	0.288888
ENSDARG00000039430	msl2b	-11.1646	0.00717979	0.287215
ENSDARG00000035571	abhd17b	-11.1636	0.00724764	0.287215
ENSDARG00000029473	gstm.2	-11.1544	0.0188562	0.359222
ENSDARG00000060716	prkx	-11.1539	0.0182033	0.359222
ENSDARG00000105154	creg1	-11.1511	0.0180045	0.359222
ENSDARG00000008491	RDH13	-11.1491	0.018204	0.359222
ENSDARG00000029439	atp2a2a	-11.1489	0.0183409	0.359222
ENSDARG00000078024	CU570881.1	-11.1486	0.00724069	0.287215
ENSDARG00000003675	cryl1	-11.1469	0.0178926	0.359222
ENSDARG00000061371	cdh18a	-11.1462	0.0178515	0.359222
ENSDARG00000040064	acp6	-11.1408	0.0178394	0.359222
ENSDARG00000059911	bbs7	-11.1391	0.0182902	0.359222
ENSDARG00000079591	SSH3	-11.1386	0.0179649	0.359222
ENSDARG00000039005	trappc1	-11.1374	0.00686571	0.287215
ENSDARG00000041428	yrdc	-11.1267	0.0176384	0.359222
ENSDARG00000099654	CABZ01072765.1	-11.1221	0.017597	0.359222
ENSDARG00000097789	pon3.2	-11.0998	0.0200162	0.359222
ENSDARG00000003904	sycp1	-11.0937	0.00712732	0.287215
ENSDARG00000071045	si:rp71-1k13.6	-11.0867	0.0180232	0.359222
ENSDARG00000090202	rbm11	-11.0832	0.0181935	0.359222
ENSDARG00000062472	sin3b	-11.0768	0.00771676	0.292963
ENSDARG00000021938	smad9	-11.0632	0.0199708	0.359222
ENSDARG00000101849	adipor2	-11.047	0.0188063	0.359222
ENSDARG00000027112	ephb4b	-11.0395	0.01881	0.359222
ENSDARG00000039263	zbtb48	-11.0319	0.0184642	0.359222
ENSDARG00000056193	nme7	-11.0302	0.0185728	0.359222
ENSDARG00000102353	ddx47	-11.0217	0.00718497	0.287215
ENSDARG00000058367	abhd14a	-11.0142	0.0186667	0.359222
ENSDARG00000013082	uap1l1	-11.0013	0.00850399	0.301377
ENSDARG00000052037	trim35-1	-10.9994	0.0191877	0.359222
ENSDARG00000100446	si:ch211-286o17.1	-10.9922	0.0404007	0.515463
ENSDARG00000016059	rab5b	-10.9825	0.0188637	0.359222
ENSDARG00000079979	fam89a	-10.9823	0.0189185	0.359222
ENSDARG00000058088	aifm1	-10.9785	0.0194168	0.359222
ENSDARG00000023645	ccbl1	-10.9735	0.0234063	0.363928
ENSDARG00000010155	abi1a	-10.9329	0.0425321	0.515463
ENSDARG00000101755	prkar1ab	-10.9263	0.019887	0.359222
ENSDARG00000099731	CABZ01066719.1	-10.9256	0.0117458	0.352007
ENSDARG00000038024	flr	-10.9236	0.0425507	0.515463
ENSDARG00000063719	usp8	-10.9182	0.0204252	0.359222
ENSDARG00000060297	arhgap35	-10.9156	0.00832903	0.300006
ENSDARG00000093306	CT025585.1	-10.9141	0.0204209	0.359222
ENSDARG00000021366	fbp1a	-10.9127	0.0202031	0.359222
ENSDARG00000013860	ptpmt1	-10.9014	0.0203884	0.359222
ENSDARG00000074226	zgc:158398	-10.8911	0.0204568	0.359222
ENSDARG00000074309	cnnm4b	-10.8903	0.0205437	0.359222
ENSDARG00000074791	aldh3a1	-10.8747	0.0204306	0.359222
ENSDARG00000042054	zgc:171971	-10.8673	0.0209719	0.359222
ENSDARG00000102877	bphl	-10.84	0.0210896	0.359222
ENSDARG00000101008	soul4	-10.8399	0.0206502	0.359222
ENSDARG00000003705	prnprs3	-10.8381	0.0215156	0.359222
ENSDARG00000015971	rapgef1b	-10.8326	0.00827677	0.299279
ENSDARG00000034178	cpsf1	-10.8279	0.0213152	0.359222
ENSDARG00000059247	tmem54a	-10.8206	0.0214498	0.359222
ENSDARG00000088238	kansl1b	-10.8186	0.0211308	0.359222
ENSDARG00000015015	tspan18b	-10.818	0.011025	0.33909
ENSDARG00000020981	slc35a3b	-10.8142	0.0220213	0.359222
ENSDARG00000092364	si:ch211-218c6.8	-10.8063	0.0210016	0.359222
ENSDARG00000042791	git2b	-10.8061	0.0440911	0.515463
ENSDARG00000029865	rassf2a	-10.7988	0.0433119	0.515463
ENSDARG00000077584	cln6a	-10.7949	0.0222832	0.359222
ENSDARG00000024602	ACBD3	-10.7876	0.0202027	0.359222
ENSDARG00000026682	zgc:101583	-10.774	0.0430454	0.515463
ENSDARG00000003899	zdhhc23b	-10.7728	0.042588	0.515463
ENSDARG00000057986	ints8	-10.7667	0.0433403	0.515463
ENSDARG00000002285	mcoln1a	-10.7665	0.00866221	0.301377
ENSDARG00000062181	bmt2	-10.7644	0.00956386	0.318647
ENSDARG00000101032	iqcb1	-10.7642	0.01993	0.359222
ENSDARG00000076949	zgc:173837	-10.7481	0.0076303	0.291734
ENSDARG00000090870	si:ch1073-263o8.2	-10.7471	0.0212573	0.359222
ENSDARG00000034975	gpr157	-10.7462	0.0428686	0.515463
ENSDARG00000029072	klf6a	-10.7398	0.0215575	0.359222
ENSDARG00000089802	akap1a	-10.7353	0.0199307	0.359222
ENSDARG00000000853	dstyk	-10.7332	0.020101	0.359222
ENSDARG00000008808	eml2	-10.7318	0.00795036	0.294581
ENSDARG00000026820	gc3	-10.7284	0.00784696	0.294534
ENSDARG00000079220	wdr20a	-10.7135	0.0195593	0.359222
ENSDARG00000006719	specc1la	-10.7122	0.0202131	0.359222
ENSDARG00000075528	lyrm9	-10.7065	0.00785964	0.294534
ENSDARG00000102746	tmem39a	-10.6861	0.0195594	0.359222
ENSDARG00000100109	trappc2l	-10.6839	0.0197537	0.359222
ENSDARG00000026281	lyrm1	-10.6713	0.0201067	0.359222
ENSDARG00000018559	kdm7ab	-10.6705	0.00795738	0.294581
ENSDARG00000060035	rnf32	-10.6702	0.0427824	0.515463
ENSDARG00000016280	eif1ad	-10.6589	0.0195453	0.359222
ENSDARG00000028815	zgc:162945	-10.6569	0.019859	0.359222
ENSDARG00000077549	AIFM2	-10.6545	0.019816	0.359222
ENSDARG00000041581	znf143b	-10.6519	0.0197732	0.359222
ENSDARG00000091841	si:cabz01071909.2	-10.6464	0.0227602	0.359272
ENSDARG00000071524	insrb	-10.6436	0.0195784	0.359222
ENSDARG00000075687	anapc1	-10.6406	0.00874647	0.302207
ENSDARG00000021220	hmgcl	-10.6213	0.0200106	0.359222
ENSDARG00000099681	BX548173.1	-10.6162	0.00818424	0.298245
ENSDARG00000014068	pgam1b	-10.6131	0.019968	0.359222
ENSDARG00000063882	cox19	-10.6066	0.00799577	0.294832
ENSDARG00000004262	cyp46a1.4	-10.6051	0.0194978	0.359222
ENSDARG00000013795	hps4	-10.602	0.0433695	0.515463
ENSDARG00000021455	strbp	-10.5979	0.020092	0.359222
ENSDARG00000016163	usp33	-10.5946	0.0198633	0.359222
ENSDARG00000022623	fbxo44	-10.5892	0.0205099	0.359222
ENSDARG00000029856	cnn3b	-10.574	0.0196205	0.359222
ENSDARG00000059746	plod1a	-10.5718	0.019908	0.359222
ENSDARG00000036541	rhbdf1a	-10.5653	0.0207202	0.359222
ENSDARG00000105286	ddx54	-10.5652	0.0210204	0.359222
ENSDARG00000052606	dpp9	-10.5584	0.0198346	0.359222
ENSDARG00000068465	zgc:136254	-10.5343	0.0196655	0.359222
ENSDARG00000079939	jmjd1cb	-10.5327	0.0424216	0.515463
ENSDARG00000036086	itga11a	-10.5277	0.0432894	0.515463
ENSDARG00000059850	slc35f3b	-10.5243	0.0103481	0.332761
ENSDARG00000104758	zgc:194981	-10.5237	0.0197348	0.359222
ENSDARG00000040442	prtgb	-10.5168	0.0201208	0.359222
ENSDARG00000036650	cdadc1	-10.5139	0.0421012	0.515463
ENSDARG00000013453	tdrd9	-10.5127	0.0223327	0.359222
ENSDARG00000055292	atg9b	-10.5101	0.0199495	0.359222
ENSDARG00000076414	espn	-10.5072	0.0200196	0.359222
ENSDARG00000003142	dachc	-10.5067	0.0427764	0.515463
ENSDARG00000019300	ints7	-10.4998	0.0205882	0.359222
ENSDARG00000036235	zbtb3	-10.4838	0.0423162	0.515463
ENSDARG00000015887	b2ml	-10.481	0.0195507	0.359222
ENSDARG00000016809	prkacab	-10.4643	0.019152	0.359222
ENSDARG00000092445	zgc:153352	-10.4568	0.0101068	0.330829
ENSDARG00000046107	caskin1	-10.4312	0.0419699	0.515463
ENSDARG00000054858	tp53bp2b	-10.4249	0.0194743	0.359222
ENSDARG00000102436	si:ch211-194b1.1	-10.416	0.0429006	0.515463
ENSDARG00000099049	rragcb	-10.4123	0.0198592	0.359222
ENSDARG00000074223	MDFIC	-10.4052	0.0196545	0.359222
ENSDARG00000062562	egln2	-10.3922	0.042026	0.515463
ENSDARG00000043531	jun	-10.3859	0.0195695	0.359222
ENSDARG00000062177	dcbld2	-10.3856	0.0420773	0.515463
ENSDARG00000030335	zc3h10	-10.3736	0.0204329	0.359222
ENSDARG00000071445	myoz1b	-10.372	0.0200883	0.359222
ENSDARG00000033655	stmn1b	-10.3665	0.0420352	0.515463
ENSDARG00000097772	si:ch211-185a18.2	-10.3632	0.0190775	0.359222
ENSDARG00000096797	si:ch73-127m5.2	-10.3413	0.0216519	0.359222
ENSDARG00000063310	oxr1b	-10.3391	0.0422074	0.515463
ENSDARG00000079160	srxn1	-10.3244	0.0191325	0.359222
ENSDARG00000041137	dhrs13a.3	-10.317	0.0191664	0.359222
ENSDARG00000015790	atp1b3a	-10.3071	0.0420383	0.515463
ENSDARG00000068916	ppp1r35	-10.3059	0.0187791	0.359222
ENSDARG00000096382	neu3.1	-10.3049	0.0195406	0.359222
ENSDARG00000037176	ggh	-10.2909	0.0418941	0.515463
ENSDARG00000062187	kif14	-10.2869	0.0195935	0.359222
ENSDARG00000091003	il34	-10.2868	0.041692	0.515463
ENSDARG00000027676	si:ch211-133l5.8	-10.2859	0.00719375	0.287215
ENSDARG00000000747	lcmt2	-10.2856	0.0187415	0.359222
ENSDARG00000055276	rel	-10.2786	0.0417879	0.515463
ENSDARG00000027744	gadd45ba	-10.2786	0.0416731	0.515463
ENSDARG00000005891	cyb5r3	-10.2712	0.0191774	0.359222
ENSDARG00000069003	pcyox1l	-10.2703	0.0187879	0.359222
ENSDARG00000060921	pla2g6	-10.2491	0.0192227	0.359222
ENSDARG00000102923	senp6a	-10.2453	0.0419127	0.515463
ENSDARG00000041051	mid1ip1a	-10.2423	0.0211742	0.359222
ENSDARG00000088959	pdxka	-10.2394	0.00714142	0.287215
ENSDARG00000075459	ptpn20	-10.2368	0.0421789	0.515463
ENSDARG00000070844	gamt	-10.233	0.0412966	0.515463
ENSDARG00000044556	pacs1a	-10.2299	0.0192453	0.359222
ENSDARG00000045568	bcat1	-10.2208	0.0195097	0.359222
ENSDARG00000019961	znf513	-10.2192	0.0212692	0.359222
ENSDARG00000040123	zfpm2a	-10.21	0.0204754	0.359222
ENSDARG00000091062	si:dkey-199k11.6	-10.2001	0.00807873	0.295555
ENSDARG00000074451	mnd1	-10.1943	0.0203225	0.359222
ENSDARG00000051763	sntb2	-10.1931	0.0426919	0.515463
ENSDARG00000045249	nif3l1	-10.1863	0.0424167	0.515463
ENSDARG00000098660	TSTD2	-10.182	0.0199364	0.359222
ENSDARG00000014039	si:dkeyp-93d12.1	-10.1667	0.0433604	0.515463
ENSDARG00000056122	gdi1	-10.1654	0.0428428	0.515463
ENSDARG00000045595	si:dkey-14k9.3	-10.1605	0.0206731	0.359222
ENSDARG00000077650	tnksa	-10.1574	0.0203811	0.359222
ENSDARG00000080021	zmat3	-10.1542	0.0207197	0.359222
ENSDARG00000041397	eif2b2	-10.149	0.0209998	0.359222
ENSDARG00000040717	macc1	-10.1407	0.0208158	0.359222
ENSDARG00000038121	si:ch211-13k12.2	-10.1319	0.0440146	0.515463
ENSDARG00000101047	rtcb	-10.1175	0.0450443	0.515463
ENSDARG00000007175	recql	-10.1123	0.0448191	0.515463
ENSDARG00000007823	atf3	-10.1122	1.64559e-05	0.011809
ENSDARG00000061345	wwp2	-10.1091	0.0217532	0.359222
ENSDARG00000105446	atp8a1	-10.1059	0.00869016	0.301377
ENSDARG00000021681	asrgl1	-10.0849	0.0460817	0.515463
ENSDARG00000078139	appl2	-10.0848	0.0217473	0.359222
ENSDARG00000069105	fgfr4	-10.0838	0.0225574	0.359222
ENSDARG00000043288	impact	-10.0613	0.0242768	0.374344
ENSDARG00000020447	tmtc4	-10.0496	0.0462425	0.516025
ENSDARG00000035682	LTBP3	-10.0332	0.04698	0.516739
ENSDARG00000063252	prcc	-10.0287	0.0230595	0.360943
ENSDARG00000025233	lipt1	-10.0272	0.0478415	0.520179
ENSDARG00000098959	CABZ01113771.1	-10.0255	0.0233157	0.363426
ENSDARG00000075584	itfg1	-10.0232	0.0471479	0.516739
ENSDARG00000038834	etfdh	-10.0224	0.0477692	0.519998
ENSDARG00000095566	AL929576.1	-10.0164	0.0228629	0.359676
ENSDARG00000054378	pcbp3	-10.0155	0.0232575	0.363426
ENSDARG00000059028	srrd	-10.0132	0.0473196	0.516914
ENSDARG00000006307	shisa4	-9.99746	0.0234786	0.364445
ENSDARG00000040290	pon3.2	-9.99599	0.0262401	0.392928
ENSDARG00000079672	eftud1	-9.99252	0.0492907	0.531462
ENSDARG00000037891	mlx	-9.98748	0.0495628	0.531462
ENSDARG00000074671	nptx1l	-9.97966	0.0494928	0.531462
ENSDARG00000100011	strn	-9.9794	0.0490392	0.529499
ENSDARG00000013292	tmem179	-9.97737	0.0498571	0.534003
ENSDARG00000091627	si:dkey-271j15.3	-9.97603	0.0248419	0.380542
ENSDARG00000063161	ppwd1	-9.97601	0.0244286	0.376063
ENSDARG00000002293	si:ch211-197g15.9	-9.95872	0.0493632	0.531462
ENSDARG00000061437	inpp5f	-9.95361	0.0247992	0.380512
ENSDARG00000076903	bend3	-9.94826	0.0495626	0.531462
ENSDARG00000018111	kdm7aa	-9.89902	0.0272747	0.401968
ENSDARG00000070986	sergef	-9.87163	0.0269409	0.399574
ENSDARG00000091090	xirp2b	-9.85376	0.0267378	0.397193
ENSDARG00000095907	AL928685.4	-9.83862	0.0272161	0.401968
ENSDARG00000073923	adck2	-9.81425	0.0156616	0.359222
ENSDARG00000102331	CABZ01076250.1	-9.80311	0.0278358	0.406907
ENSDARG00000069649	tmem160	-9.79368	0.0276127	0.405668
ENSDARG00000063419	DHX35	-9.78988	0.0281004	0.408555
ENSDARG00000044956	zgc:114123	-9.78759	0.0278518	0.406907
ENSDARG00000008920	mrpl53	-9.78513	0.0287516	0.415207
ENSDARG00000102018	bty	-9.7742	0.0134273	0.359222
ENSDARG00000022772	OSBP2	-9.75603	0.0299757	0.426936
ENSDARG00000051955	brms1	-9.73185	0.0293887	0.422446
ENSDARG00000061644	ensab	-9.69815	0.0298668	0.426851
ENSDARG00000061587	ctdspl2a	-9.68103	0.0137948	0.359222
ENSDARG00000100421	znf1129	-9.67324	0.0308975	0.43607
ENSDARG00000062745	socs5b	-9.65671	0.0309695	0.436426
ENSDARG00000093317	si:ch211-209j10.6	-9.63614	0.0173179	0.359222
ENSDARG00000092980	BX569784.1	-9.60695	0.0327294	0.451676
ENSDARG00000059048	mpzl1l	-9.60522	0.0325522	0.450276
ENSDARG00000063190	zranb1b	-9.5927	0.0329152	0.452844
ENSDARG00000091326	CEP120	-9.58983	0.0328972	0.452844
ENSDARG00000070985	mrps21	-9.56851	0.0331673	0.455026
ENSDARG00000058958	TRIM35	-9.5498	0.0389304	0.507947
ENSDARG00000042989	si:dkeyp-84f3.5	-9.47352	0.0023209	0.182268
ENSDARG00000070454	pla2g12a	-9.42947	0.0378145	0.496861
ENSDARG00000093431	BX119909.1	-9.41725	0.0393562	0.509913
ENSDARG00000029480	specc1	-9.38509	0.0398659	0.515109
ENSDARG00000069543	galt	-9.38469	0.0403381	0.515463
ENSDARG00000055893	nmnat1-rbp7a	-9.31326	0.0441532	0.515463
ENSDARG00000095047	si:dkey-85k15.4	-9.31175	0.0436974	0.515463
ENSDARG00000045308	pola1	-9.30153	0.0228343	0.359676
ENSDARG00000021885	cacul1	-9.2686	0.044531	0.515463
ENSDARG00000103854	CABZ01078593.1	-9.26619	0.0436992	0.515463
ENSDARG00000101661	ulk3	-9.17464	0.0472482	0.516739
ENSDARG00000055837	arhgef1b	-9.15988	0.00732907	0.287215
ENSDARG00000077263	si:ch73-27e22.3	-9.129	0.027262	0.401968
ENSDARG00000014674	acsl3b	-9.11677	0.0495376	0.531462
ENSDARG00000090975	si:dkey-62k3.5	-9.07268	0.031861	0.444956
ENSDARG00000099281	si:dkey-112e7.2	-8.91143	0.0224781	0.359222
ENSDARG00000016447	ythdf1	-8.84131	0.0118858	0.352007
ENSDARG00000061081	arpp21	-8.82045	0.0258457	0.388269
ENSDARG00000011219	akt2	-8.69753	0.025917	0.388714
ENSDARG00000091686	si:dkey-16p19.1	-8.68776	0.0439033	0.515463
ENSDARG00000089947	BX005085.1	-8.63502	0.0119619	0.35314
ENSDARG00000058237	ssbp3a	-8.63004	0.019786	0.359222
ENSDARG00000102150	CR352258.2	-8.55735	0.0303355	0.430745
ENSDARG00000014340	rab11al	-8.41166	0.0223142	0.359222
ENSDARG00000045421	stard3nl	-8.25873	0.00650349	0.287215
ENSDARG00000006314	itgav	-8.20809	0.0275464	0.405332
ENSDARG00000041378	sh2d4a	-8.11461	0.0392207	0.509913
ENSDARG00000098897	pds5b	-8.11228	0.0392101	0.509913
ENSDARG00000076401	cacng3b	-8.05315	0.039393	0.509913
ENSDARG00000019693	clcn5a	-7.94027	0.0102328	0.332619
ENSDARG00000011190	fgfr1b	-7.87831	0.0400669	0.515463
ENSDARG00000056339	CABZ01009708.1	-7.83022	0.0362306	0.482162
ENSDARG00000060362	nadkb	-7.81072	0.0472138	0.516739
ENSDARG00000000018	nrf1	-7.73787	0.0430899	0.515463
ENSDARG00000074765	mhc1zja	-7.70181	0.0487777	0.527285
ENSDARG00000105713	CU570689.2	-7.55652	0.0281158	0.408555
ENSDARG00000097785	HIST2H3C	-7.54463	0.0320735	0.446077
ENSDARG00000018022	msh2	-7.23764	0.0342762	0.464772
ENSDARG00000035905	slc25a44b	-6.93512	0.0257149	0.387551
ENSDARG00000067805	ggcx	-6.37905	0.013579	0.359222
ENSDARG00000035171	btg4	-6.34888	0.000195911	0.0480963
ENSDARG00000017811	si:ch211-210c8.6	-6.08285	0.0466259	0.516739
ENSDARG00000016375	asns	-5.9095	0.0418379	0.515463
ENSDARG00000076913	eme1	-5.86794	0.0347699	0.469419
ENSDARG00000033285	gsto2	-5.76891	0.0415036	0.515463
ENSDARG00000055283	id2a	-5.47155	0.00772526	0.292963
ENSDARG00000095635	si:dkey-261j4.5	-5.3479	2.01003e-06	0.00234395
ENSDARG00000035679	si:rp71-45k5.4	-5.13843	0.0159025	0.359222
ENSDARG00000081218	5_8S_rRNA	-4.94595	0.0470424	0.516739
ENSDARG00000043727	cwc27	-4.61265	0.0256458	0.387551
ENSDARG00000037423	smim19	-4.37719	0.0267317	0.397193
ENSDARG00000055723	hsp70l	-4.36212	0.000343853	0.0681956
ENSDARG00000104765	chek1	-4.20667	0.00509279	0.271085
ENSDARG00000004405	snx10a	-4.11676	0.0185914	0.359222
ENSDARG00000101362	mibp	-3.84728	0.0045075	0.257978
ENSDARG00000099761	vox	-3.46448	1.62664e-07	0.000505832
ENSDARG00000037116	cxcl12a	-3.2776	0.020493	0.359222
ENSDARG00000094859	si:dkey-11o15.10	-2.84533	0.0264152	0.394284
ENSDARG00000017294	gnai2b	-2.73006	0.0451036	0.515463
ENSDARG00000029688	FP016243.1	-2.6915	0.00697755	0.287215
ENSDARG00000052348	smarca5	-2.6659	0.0144008	0.359222
ENSDARG00000092362	hsp70.2	-2.65441	0.000913939	0.110729
ENSDARG00000000857	mapk14a	-2.64134	0.0156744	0.359222
ENSDARG00000010332	zgc:56231	-2.62759	0.000563889	0.0821957
ENSDARG00000057328	cth1	-2.59916	0.0363198	0.482296
ENSDARG00000014536	pfdn1	-2.52805	0.0455664	0.515463
ENSDARG00000020711	rrm2	-2.46497	1.32888e-06	0.00177102
ENSDARG00000057633	cxcr4a	-2.42973	0.00998051	0.327846
ENSDARG00000043663	faub	-2.41362	0.0176082	0.359222
ENSDARG00000100515	dusp1	-2.40079	0.000623431	0.0843648
ENSDARG00000043236	ccna1	-2.38828	0.000480361	0.0772635
ENSDARG00000039020	fbxo5	-2.20622	0.00145139	0.145592
ENSDARG00000042063	si:ch211-145c1.1	-2.10323	0.00119014	0.130622
ENSDARG00000059308	golt1bb	-2.06389	0.00368881	0.226401
ENSDARG00000006580	cldnd	-2.0474	0.0144178	0.359222
ENSDARG00000069428	slbp2	-2.03584	0.0109854	0.33909
ENSDARG00000040039	pttg1ipb	-1.99739	0.0295647	0.424322
ENSDARG00000018073	mrps22	-1.98468	0.0282398	0.409718
ENSDARG00000053569	sox3	-1.96025	0.00862688	0.301377
ENSDARG00000058212	ndnl2	-1.91457	0.0254776	0.386716
ENSDARG00000098385	CT583728.2	-1.90711	0.0220755	0.359222
ENSDARG00000058917	nnr	-1.88067	0.000305711	0.066325
ENSDARG00000101430	CT583728.13	-1.86667	0.0340372	0.462876
ENSDARG00000078069	rrm2	-1.83696	0.000348726	0.0681956
ENSDARG00000027357	cd2bp2	-1.80633	0.00752489	0.288888
ENSDARG00000035957	gmnn	-1.78077	0.00130882	0.136512
ENSDARG00000068175	ing5b	-1.72551	0.00941812	0.316996
ENSDARG00000082753	AC024175.17	-1.72237	0.00498623	0.270445
ENSDARG00000026871	uchl1	-1.71558	0.0127939	0.359222
ENSDARG00000043126	blf	-1.70713	0.00217876	0.180814
ENSDARG00000003701	cldng	-1.70346	0.00572952	0.285833
ENSDARG00000009942	cdc6	-1.68856	0.0310193	0.436469
ENSDARG00000035133	pho	-1.67607	0.0459422	0.515463
ENSDARG00000041607	eif4ebp3l	-1.66328	0.0333346	0.45598
ENSDARG00000037846	hm13	-1.60929	0.0402749	0.515463
ENSDARG00000037739	zgc:112980	-1.52854	0.0164786	0.359222
ENSDARG00000033175	snrpe	-1.50382	0.0433795	0.515463
ENSDARG00000040695	fkbp14	-1.46817	0.0482471	0.522761
ENSDARG00000099439	serp1	-1.37093	0.0430652	0.515463
ENSDARG00000077712	zgc:113886	-1.36773	0.0308855	0.43607
ENSDARG00000058454	dynll1	-1.36454	0.0179128	0.359222
ENSDARG00000002190	chmp2bb	-1.35553	0.0319111	0.444991
ENSDARG00000075113	nanog	-1.34811	0.0196927	0.359222
ENSDARG00000100083	sgut1	-1.33947	0.0355199	0.476784
ENSDARG00000005254	kdelr2a	-1.24479	0.0164763	0.359222
ENSDARG00000042544	degs2	-1.22713	0.0306512	0.434567
ENSDARG00000018145	mid1ip1l	-1.19818	0.0255353	0.386719
ENSDARG00000070046	eny2	-1.15807	0.0362003	0.482162
ENSDARG00000093058	si:dkey-13i19.8	-1.15754	0.0336766	0.459311
ENSDARG00000077870	taf9	-1.14621	0.0189676	0.359222
ENSDARG00000043137	cdca8	-1.13512	0.00577559	0.286598
ENSDARG00000021924	hsp70.3	-1.13264	0.047961	0.520871
ENSDARG00000097102	si:ch73-281n10.2	-1.01793	0.0118368	0.352007
ENSDARG00000020504	h3f3b.1	-1.00655	0.00106636	0.124351
ENSDARG00000003599	rpl3	1.09515	0.0349509	0.469823
ENSDARG00000037038	psmc6	1.1008	0.0323001	0.448404
ENSDARG00000003920	setb	1.17838	0.00130694	0.136512
ENSDARG00000040666	nifk	1.17955	0.0263826	0.394284
ENSDARG00000017741	g3bp1	1.18542	0.0349109	0.469823
ENSDARG00000012820	nop56	1.22481	0.00244222	0.182268
ENSDARG00000055630	foxh1	1.35855	0.0349431	0.469823
ENSDARG00000015315	psmc5	1.35862	0.0423618	0.515463
ENSDARG00000006219	gnl3	1.36068	0.00600001	0.287215
ENSDARG00000042708	tuba8l	1.39752	0.00854502	0.301377
ENSDARG00000056892	mpp6a	1.54031	0.0456172	0.515463
ENSDARG00000090697	eif3ea	1.57329	0.042573	0.515463
ENSDARG00000024416	twistnb	1.618	0.0448841	0.515463
ENSDARG00000015164	mknk2b	1.65101	0.0347408	0.469419
ENSDARG00000025789	chd4b	1.69054	0.0365091	0.483798
ENSDARG00000019778	rps6	1.69302	0.023335	0.363426
ENSDARG00000045755	ccdc59	1.69332	0.0337859	0.46013
ENSDARG00000006200	eif4g1a	1.73952	0.047588	0.518632
ENSDARG00000089861	usp44	1.75704	0.0181426	0.359222
ENSDARG00000073705	rbfa	1.78735	0.0284578	0.41224
ENSDARG00000101626	arf6a	1.81573	0.0387085	0.506468
ENSDARG00000054578	arl6ip1	1.8387	0.0257588	0.387588
ENSDARG00000027803	sbds	1.84476	0.0325612	0.450276
ENSDARG00000036107	txnipa	1.87035	0.0101992	0.332619
ENSDARG00000051798	brd1b	1.88169	0.0329597	0.452844
ENSDARG00000101996	cxxc1a	1.95381	0.0481252	0.522047
ENSDARG00000013475	cct4	1.95623	0.0117874	0.352007
ENSDARG00000042520	UTP14C	1.96934	0.0254216	0.386716
ENSDARG00000015722	kctd5a	1.96999	0.0363441	0.482296
ENSDARG00000021257	eif3d	1.97458	0.0175491	0.359222
ENSDARG00000029612	gpkow	2.00194	0.0299006	0.426851
ENSDARG00000007438	ube2ib	2.00324	0.0209184	0.359222
ENSDARG00000104451	slc39a7	2.07124	0.0380589	0.499369
ENSDARG00000018618	cpsf6	2.08247	0.0312805	0.43882
ENSDARG00000036510	ccnt2b	2.16658	0.00110596	0.125824
ENSDARG00000078578	fam222bb	2.17252	0.0173288	0.359222
ENSDARG00000012723	rbm14a	2.4237	0.0312767	0.43882
ENSDARG00000000394	matr3l1.1	2.71094	0.0198383	0.359222
ENSDARG00000016889	eif3g	2.81757	0.0257024	0.387551
ENSDARG00000008542	yod1	3.59077	0.04866	0.526623
ENSDARG00000006260	tuba8l4	3.66172	0.0167738	0.359222
ENSDARG00000014239	esyt1b	3.70484	0.00690799	0.287215
ENSDARG00000035519	histh1l	3.83156	0.0118722	0.352007
ENSDARG00000094673	rhoab	4.26576	0.00222797	0.180814
ENSDARG00000069289	gabpa	4.35346	0.0157041	0.359222
ENSDARG00000040072	scpep1	4.3689	0.046851	0.516739
ENSDARG00000007347	degs1	5.21486	0.0254614	0.386716
ENSDARG00000074933	polg2	6.97851	0.0475765	0.518632
ENSDARG00000100142	znf1083	7.45402	0.014344	0.359222
ENSDARG00000100872	OTUD1	7.76568	0.0454595	0.515463
ENSDARG00000100127	znf1178	8.13015	0.0357932	0.479074
ENSDARG00000098607	BX511182.1	8.76782	0.0444946	0.515463
ENSDARG00000099556	CU929079.1	8.95204	0.0359318	0.48024
ENSDARG00000104208	zgc:172128	8.99936	0.00659074	0.287215
ENSDARG00000020872	nfat5a	9.27841	0.0468234	0.516739
ENSDARG00000103439	si:dkey-248e17.5	9.30352	0.0457975	0.515463
ENSDARG00000102972	CABZ01075125.1	9.40053	0.0216139	0.359222
ENSDARG00000102141	ptpn12	9.43151	0.0412195	0.515463
ENSDARG00000102156	si:dkey-264f17.4	9.54725	0.0356918	0.478404
ENSDARG00000025269	pdcd6ip	9.54972	0.0368249	0.48729
ENSDARG00000096293	BX649612.1	9.5885	0.0360432	0.48104
ENSDARG00000061446	smap2	9.6465	0.0345488	0.467787
ENSDARG00000017441	mylz3	9.6478	0.0333017	0.45598
ENSDARG00000010953	ndel1a	9.68931	0.0376761	0.495741
ENSDARG00000022260	FEZ2	9.69475	0.0325797	0.450276
ENSDARG00000094551	BX855614.1	9.7494	0.0316273	0.44302
ENSDARG00000040649	prickle1a	9.7675	0.0317204	0.443657
ENSDARG00000062178	fam65a	9.81856	0.0292101	0.420527
ENSDARG00000098181	zgc:113184	9.84248	0.0300231	0.42696
ENSDARG00000075824	si:ch211-79l20.4	9.86093	0.0285601	0.413081
ENSDARG00000074894	si:dkey-228b2.5	9.89212	0.0299239	0.426851
ENSDARG00000044183	prkab1a	9.95249	0.0271138	0.401499
ENSDARG00000031345	si:dkey-40c11.1	9.96401	0.0279859	0.407938
ENSDARG00000087394	tshz3a	10.0165	0.0144672	0.359222
ENSDARG00000052696	bdh2	10.0581	0.0252781	0.385956
ENSDARG00000101458	r3hdm1	10.0611	0.0308142	0.43607
ENSDARG00000044034	tmem86a	10.1353	0.0239987	0.371284
ENSDARG00000059722	ubac1	10.1388	0.0471685	0.516739
ENSDARG00000074328	apba1b	10.1694	0.046454	0.516739
ENSDARG00000101432	rab11fip2	10.1808	0.022113	0.359222
ENSDARG00000070487	2018-03-02	10.1832	0.022603	0.359222
ENSDARG00000038859	rgs20	10.2234	0.0210993	0.359222
ENSDARG00000002609	rnf145a	10.2341	0.0230474	0.360943
ENSDARG00000079438	pkp3b	10.2349	0.0453447	0.515463
ENSDARG00000018913	hmbox1b	10.24	0.0211361	0.359222
ENSDARG00000067950	zcchc2	10.3129	0.0205583	0.359222
ENSDARG00000105258	cep72	10.313	0.0446548	0.515463
ENSDARG00000039827	bbs5	10.3212	0.0454013	0.515463
ENSDARG00000088398	tmem107l	10.3276	0.044466	0.515463
ENSDARG00000074059	dlg5a	10.329	0.0448526	0.515463
ENSDARG00000063076	atrip	10.3386	0.0224671	0.359222
ENSDARG00000026726	anxa1a	10.3474	0.0448733	0.515463
ENSDARG00000105292	CT573239.1	10.3682	0.0448788	0.515463
ENSDARG00000093658	tm7sf3	10.3783	0.0455561	0.515463
ENSDARG00000042725	cebpb	10.3817	0.0121649	0.355758
ENSDARG00000069266	esrra	10.3819	0.0212716	0.359222
ENSDARG00000061013	ankfy1	10.3877	0.0222696	0.359222
ENSDARG00000073773	tti2	10.3906	0.0448357	0.515463
ENSDARG00000058753	si:ch73-213k20.5	10.395	0.045013	0.515463
ENSDARG00000043416	tnfaip2a	10.3957	0.0457899	0.515463
ENSDARG00000025641	gli2a	10.4103	0.0448849	0.515463
ENSDARG00000016908	zgc:171779	10.4114	0.0451076	0.515463
ENSDARG00000092947	cyt1	10.4286	0.0214636	0.359222
ENSDARG00000031782	aim1a	10.4298	0.0458874	0.515463
ENSDARG00000102128	eps8	10.4332	0.0460332	0.515463
ENSDARG00000004141	zgc:92630	10.4446	0.04499	0.515463
ENSDARG00000037000	fkbp11	10.4467	0.0450752	0.515463
ENSDARG00000071272	ncoa6	10.4759	0.0219588	0.359222
ENSDARG00000041505	itm2bb	10.4822	0.0448838	0.515463
ENSDARG00000098153	lhfpl2b	10.4905	0.045029	0.515463
ENSDARG00000078882	CR407583.1	10.494	0.0454217	0.515463
ENSDARG00000094097	CR936321.1	10.498	0.0216239	0.359222
ENSDARG00000063576	ankrd52b	10.5077	0.0216174	0.359222
ENSDARG00000100157	tamm41	10.5191	0.0093042	0.315632
ENSDARG00000079788	fam171a1	10.5195	0.0217696	0.359222
ENSDARG00000099677	bambib	10.521	0.0456164	0.515463
ENSDARG00000097543	cbx6b	10.5231	0.0216887	0.359222
ENSDARG00000073721	smarcad1b	10.529	0.0455195	0.515463
ENSDARG00000075798	usp38	10.533	0.0455435	0.515463
ENSDARG00000008573	fam20b	10.5389	0.0457231	0.515463
ENSDARG00000010108	bri3bp	10.5407	0.00993206	0.327407
ENSDARG00000018650	gtpbp3	10.5528	0.0458962	0.515463
ENSDARG00000103766	cyp2aa7	10.5587	0.045957	0.515463
ENSDARG00000043031	ints10	10.5606	0.045876	0.515463
ENSDARG00000068828	bloc1s3	10.5612	0.0240481	0.371432
ENSDARG00000015970	phip	10.5706	0.0219787	0.359222
ENSDARG00000020265	angptl6	10.5742	0.0457673	0.515463
ENSDARG00000098901	CABZ01002768.1	10.5795	0.0229589	0.360578
ENSDARG00000103744	HACD1	10.5877	0.0455284	0.515463
ENSDARG00000012078	meis1b	10.5966	0.0458355	0.515463
ENSDARG00000002217	scocb	10.6197	0.0215599	0.359222
ENSDARG00000022550	gxylt1b	10.6485	0.0454747	0.515463
ENSDARG00000092394	dcun1d4	10.6485	0.0454481	0.515463
ENSDARG00000103415	PPP4R3B	10.6507	0.0210416	0.359222
ENSDARG00000102257	soul3	10.6516	0.0459663	0.515463
ENSDARG00000011945	slc35e1	10.6689	0.0461454	0.515557
ENSDARG00000036299	nucb2a	10.6718	0.0463379	0.516471
ENSDARG00000058563	ubox5	10.6861	0.0456357	0.515463
ENSDARG00000057378	fam213aa	10.6932	0.0458481	0.515463
ENSDARG00000057884	zgc:114174	10.7021	0.0459592	0.515463
ENSDARG00000008133	foxl1	10.7149	0.0459727	0.515463
ENSDARG00000006128	cep170aa	10.7406	0.0456428	0.515463
ENSDARG00000005561	gfm2	10.7414	0.0218866	0.359222
ENSDARG00000019856	atp1a1b	10.7578	0.0456586	0.515463
ENSDARG00000036832	cyt1l	10.7607	0.021747	0.359222
ENSDARG00000011298	atf7a	10.7646	0.0456228	0.515463
ENSDARG00000012194	scp2a	10.773	0.045762	0.515463
ENSDARG00000020473	hddc3	10.7742	0.0224044	0.359222
ENSDARG00000037997	tubb5	10.7847	0.0213644	0.359222
ENSDARG00000076153	lca5	10.7866	0.0218792	0.359222
ENSDARG00000045506	gramd4b	10.7948	0.0455925	0.515463
ENSDARG00000069589	tmem222a	10.8031	0.0219585	0.359222
ENSDARG00000059642	mtmr14	10.8094	0.0089965	0.309461
ENSDARG00000071087	slc35b4	10.8121	0.0224205	0.359222
ENSDARG00000058473	st6galnac3	10.8196	0.0471699	0.516739
ENSDARG00000077588	pdgfc	10.8196	0.0471593	0.516739
ENSDARG00000015290	sacm1la	10.82	0.0225492	0.359222
ENSDARG00000019081	DHDH	10.8367	0.0227527	0.359272
ENSDARG00000042548	tpd52l1	10.8373	0.0471295	0.516739
ENSDARG00000012138	sgce	10.8423	0.047241	0.516739
ENSDARG00000013741	lancl1	10.8457	0.022348	0.359222
ENSDARG00000075417	zgc:175107	10.8488	0.0223043	0.359222
ENSDARG00000078686	arl8a	10.8567	0.0466841	0.516739
ENSDARG00000073769	magi2b	10.8583	0.0466586	0.516739
ENSDARG00000104367	zgc:194469	10.8689	0.0226688	0.359272
ENSDARG00000057857	arfrp1	10.8712	0.0117088	0.352007
ENSDARG00000067591	puraa	10.8759	0.0219101	0.359222
ENSDARG00000069834	pnpla4	10.8809	0.02258	0.359222
ENSDARG00000011410	aadat	10.9043	0.0220339	0.359222
ENSDARG00000005010	si:dkeyp-2e4.8	10.9058	0.0224735	0.359222
ENSDARG00000058219	tubd1	10.9068	0.0459454	0.515463
ENSDARG00000074518	tmem17	10.9191	0.0213881	0.359222
ENSDARG00000039697	shtn1	10.9327	0.0448746	0.515463
ENSDARG00000039914	gapdhs	10.9492	0.0445786	0.515463
ENSDARG00000098432	paf1	10.9684	0.00823471	0.298917
ENSDARG00000079148	nckap5l	10.976	0.0227087	0.359272
ENSDARG00000058565	socs6a	10.9767	0.0204021	0.359222
ENSDARG00000012840	alg9	10.9834	0.0103155	0.332761
ENSDARG00000033609	map1lc3a	10.9873	0.0210804	0.359222
ENSDARG00000102738	si:ch73-138e16.8	10.9903	0.00844127	0.301377
ENSDARG00000007396	rnd3b	10.9992	0.0431355	0.515463
ENSDARG00000070717	slc25a18	11.0122	0.0211954	0.359222
ENSDARG00000034457	si:ch211-163l21.7	11.0179	0.043397	0.515463
ENSDARG00000096578	cul4a	11.0191	0.010795	0.339079
ENSDARG00000017886	zbtb11	11.0194	0.0204392	0.359222
ENSDARG00000099080	sbno1	11.0238	0.0250566	0.383202
ENSDARG00000078741	FRMD1	11.0307	0.0201251	0.359222
ENSDARG00000068557	htr5ab	11.0341	0.0254936	0.386716
ENSDARG00000002666	kcnj1b	11.0414	0.00850464	0.301377
ENSDARG00000009133	myo1eb	11.0852	0.0109165	0.33909
ENSDARG00000014794	uqcrc2a	11.0855	0.0200316	0.359222
ENSDARG00000039399	nt5c2a	11.105	0.0237367	0.36784
ENSDARG00000060249	wdr44	11.1139	0.00986212	0.326254
ENSDARG00000045465	lancl2	11.1175	0.0208287	0.359222
ENSDARG00000056250	add3b	11.1442	0.00841685	0.301377
ENSDARG00000100407	si:ch211-166e11.5	11.1446	0.0408005	0.515463
ENSDARG00000077314	mblac1	11.1473	0.0219178	0.359222
ENSDARG00000024694	myo1b	11.1503	0.0196436	0.359222
ENSDARG00000099322	SLC37A3	11.173	0.0193886	0.359222
ENSDARG00000087897	h2afy2	11.1762	0.0109492	0.33909
ENSDARG00000069318	efr3bb	11.1878	0.0199474	0.359222
ENSDARG00000062968	sbf1	11.1904	0.0195669	0.359222
ENSDARG00000102202	phospho2	11.2098	0.0184658	0.359222
ENSDARG00000076490	ankrd40	11.2154	0.0186835	0.359222
ENSDARG00000045019	aamp	11.2159	0.0392507	0.509913
ENSDARG00000070833	lin52	11.2359	0.0186629	0.359222
ENSDARG00000036754	hmgn3	11.2363	0.0183929	0.359222
ENSDARG00000057417	nudt13	11.2398	0.0189045	0.359222
ENSDARG00000017681	mapk4	11.2441	0.0386079	0.505861
ENSDARG00000036415	glb1	11.2615	0.0182627	0.359222
ENSDARG00000056007	cyb5d1	11.2618	0.0104761	0.333555
ENSDARG00000074456	SETD9	11.3173	0.0173406	0.359222
ENSDARG00000058358	krt8	11.3203	0.0177116	0.359222
ENSDARG00000100661	BX248122.1	11.3225	0.0375901	0.495309
ENSDARG00000056334	mlh3	11.3315	0.017672	0.359222
ENSDARG00000080019	UBA6	11.3336	0.018573	0.359222
ENSDARG00000103980	ets2	11.3458	0.017358	0.359222
ENSDARG00000012005	mob2b	11.3525	0.00660634	0.287215
ENSDARG00000078887	atp10d	11.3614	0.0172801	0.359222
ENSDARG00000102033	zgc:193790	11.3639	0.0171384	0.359222
ENSDARG00000074691	mms22l	11.3874	0.0172446	0.359222
ENSDARG00000045527	nr2c1	11.4043	0.0103584	0.332761
ENSDARG00000101413	dusp7	11.4102	0.00679256	0.287215
ENSDARG00000086553	si:dkey-17e16.8	11.4137	0.00905759	0.309461
ENSDARG00000102865	carnmt1	11.4219	0.0209536	0.359222
ENSDARG00000063292	ssuh2rs1	11.4806	0.0154601	0.359222
ENSDARG00000020085	slc33a1	11.4859	0.0159819	0.359222
ENSDARG00000019365	zgc:110712	11.4906	0.0163365	0.359222
ENSDARG00000042839	dph6	11.5046	0.0169877	0.359222
ENSDARG00000056648	ext2	11.5116	0.00633266	0.287215
ENSDARG00000008487	dmd	11.5221	0.00657636	0.287215
ENSDARG00000003607	nr2f6a	11.5348	0.0149726	0.359222
ENSDARG00000028379	trub2	11.5505	0.0147738	0.359222
ENSDARG00000042510	si:dkey-11e23.4	11.5517	0.0147803	0.359222
ENSDARG00000069752	ckba	11.5695	0.00542374	0.273503
ENSDARG00000061040	pum2	11.5793	0.0147463	0.359222
ENSDARG00000055976	pecr	11.6071	0.0147174	0.359222
ENSDARG00000089033	rrnad1	11.6158	0.0078614	0.294534
ENSDARG00000077474	pla2r1	11.6225	0.00751149	0.288888
ENSDARG00000076889	ralgapa1	11.6239	0.00522544	0.273503
ENSDARG00000059583	wbscr16	11.6456	0.0296228	0.424502
ENSDARG00000018593	parp16	11.6797	0.0129441	0.359222
ENSDARG00000067593	sco1	11.6889	0.0288149	0.415478
ENSDARG00000007186	ppp1r8a	11.6974	0.0126101	0.359222
ENSDARG00000008890	ctns	11.6996	0.0129226	0.359222
ENSDARG00000012642	si:ch211-266d19.4	11.7003	0.0136866	0.359222
ENSDARG00000043854	ppil4	11.707	0.0128544	0.359222
ENSDARG00000099313	naga	11.7175	0.0278707	0.406907
ENSDARG00000098324	CABZ01054394.2	11.7337	0.0124446	0.359222
ENSDARG00000043283	prrg1	11.7528	0.0117179	0.352007
ENSDARG00000104500	fyco1a	11.7604	0.0120658	0.355086
ENSDARG00000098211	wrn	11.8134	0.0245915	0.377947
ENSDARG00000060366	slc12a9	11.8317	0.010954	0.33909
ENSDARG00000101175	mcu	11.8362	0.010935	0.33909
ENSDARG00000104163	si:cabz01071912.2	11.8418	0.00401982	0.243513
ENSDARG00000031202	alg11	11.8449	0.0106216	0.335895
ENSDARG00000002165	psme1	11.8563	0.0103798	0.332761
ENSDARG00000062550	rc3h1a	11.8744	0.0104579	0.333555
ENSDARG00000089225	trove2	11.8866	0.00533248	0.273503
ENSDARG00000071212	p3h1	11.8884	0.00391685	0.238825
ENSDARG00000074804	atxn7	11.9053	0.00422615	0.24953
ENSDARG00000018107	rab3da	11.9054	0.00326092	0.212735
ENSDARG00000099478	hs2st1a	11.9068	0.00328905	0.21308
ENSDARG00000070485	apitd1	11.9446	0.00945887	0.316996
ENSDARG00000051785	dhx33	11.9478	0.00908912	0.309461
ENSDARG00000062752	mfap3l	12.0324	0.00242744	0.182268
ENSDARG00000039649	mtif3	12.0366	0.00790027	0.294581
ENSDARG00000103292	BX936303.4	12.0585	0.00233639	0.182268
ENSDARG00000007221	pbk	12.0749	0.00735817	0.287215
ENSDARG00000057635	wdr34	12.0778	0.00735193	0.287215
ENSDARG00000042259	tgfbr1b	12.0903	0.00688691	0.287215
ENSDARG00000099644	si:ch211-193l2.4	12.1137	0.0020879	0.177073
ENSDARG00000090418	wdsub1	12.1609	0.00610025	0.287215
ENSDARG00000060500	l2hgdh	12.1664	0.00170614	0.163139
ENSDARG00000103339	si:ch211-193l2.5	12.1723	0.00214388	0.180183
ENSDARG00000076638	MEX3A	12.1775	0.00603843	0.287215
ENSDARG00000103316	si:ch211-212k18.5	12.1996	0.0015436	0.151582
ENSDARG00000028971	cpsf2	12.2061	0.00149929	0.148796
ENSDARG00000091079	MALSU1	12.27	0.00650641	0.287215
ENSDARG00000012816	dia1a	12.2821	0.00114051	0.12819
ENSDARG00000056683	cdk5	12.2918	0.00108439	0.124892
ENSDARG00000069852	lipt2	12.3139	0.00191758	0.173681
ENSDARG00000054821	nubpl	12.3476	0.00582196	0.287215
ENSDARG00000074588	METTL18	12.355	0.00358919	0.224981
ENSDARG00000044011	xkrx	12.4259	0.000767914	0.0981352
ENSDARG00000104069	rnf170	12.4772	0.000574896	0.0825109
ENSDARG00000075819	arhgef2	12.5058	0.000653499	0.085866
ENSDARG00000036965	rnf24	12.571	0.000447197	0.0758528
ENSDARG00000079257	gemin5	12.5917	0.00046027	0.0766761
ENSDARG00000087793	si:dkey-54n8.2	12.6326	0.000352361	0.0681956
ENSDARG00000023220	selt2	12.6832	0.000226955	0.0529315
ENSDARG00000036721	tomm40l	12.7061	0.000240933	0.0548211
ENSDARG00000040815	tsku	12.7063	0.00127068	0.136255
ENSDARG00000002754	pdcd2l	12.7308	0.000322353	0.0672723
ENSDARG00000026611	socs3b	12.7633	0.000141161	0.0376255
ENSDARG00000003058	fgfr1op	12.7767	0.000134561	0.0369211
ENSDARG00000090820	slc2a10	12.7989	0.000113478	0.0365046
ENSDARG00000031836	vps37c	12.8734	0.000718692	0.0931205
ENSDARG00000010124	sp5l	12.9287	0.0026618	0.195527
ENSDARG00000033440	metap1	13.0063	0.000400085	0.0731842
ENSDARG00000005057	dimt1l	13.354	8.43287e-05	0.0291371

## Sheet: 6hpf_11hpf_up_DAVID
Term	Fold Enrichment	PValue	FDR
GO:0022613~ribonucleoprotein complex biogenesis	4.22887	1.25311e-05	0.0209111
GO:0042254~ribosome biogenesis	4.75	4.52326e-05	0.075462
GO:0006364~rRNA processing	5.34375	0.000278611	0.463959
GO:0016072~rRNA metabolic process	5.225	0.000324512	0.540202
GO:0010467~gene expression	1.50772	0.000801332	1.32897
GO:0034470~ncRNA processing	3.66862	0.000834965	1.38438
GO:0034660~ncRNA metabolic process	3.02412	0.00211457	3.47108
GO:0009790~embryo development	1.93806	0.00219485	3.60059
GO:0044085~cellular component biogenesis	1.80244	0.00248933	4.07431
GO:0007369~gastrulation	3.19898	0.00411387	6.64848
GO:0006396~RNA processing	2.375	0.00429308	6.92845
GO:0031297~replication fork processing	26.125	0.00543743	8.69759
GO:0048598~embryonic morphogenesis	2.08509	0.00741172	11.6757
GO:0071826~ribonucleoprotein complex subunit organization	4.03401	0.00776839	12.2039
GO:0045005~DNA-dependent DNA replication maintenance of fidelity	21.375	0.00816977	12.7947
GO:0016070~RNA metabolic process	1.43578	0.00843358	13.181
GO:0022402~cell cycle process	2.475	0.00927395	14.4009
GO:0051603~proteolysis involved in cellular protein catabolic process	2.39923	0.0115186	17.5807
GO:0044257~cellular protein catabolic process	2.38101	0.0121399	18.4409
GO:0030163~protein catabolic process	2.28277	0.0161567	23.8025
GO:0034645~cellular macromolecule biosynthetic process	1.35224	0.0184302	26.6885
GO:0070647~protein modification by small protein conjugation or removal	2.11385	0.0201092	28.7534
GO:0042074~cell migration involved in gastrulation	4.77896	0.0203885	29.0915
GO:0051338~regulation of transferase activity	3.17124	0.022973	32.1499
GO:0006511~ubiquitin-dependent protein catabolic process	2.375	0.0251254	34.6018
GO:0019941~modification-dependent protein catabolic process	2.3536	0.0264232	36.0397
GO:0032446~protein modification by small protein conjugation	2.20492	0.0276646	37.3873
GO:0007017~microtubule-based process	2.1937	0.0285145	38.2945
GO:0043632~modification-dependent macromolecule catabolic process	2.31195	0.0291582	38.9732
GO:0040001~establishment of mitotic spindle localization	10.6875	0.0313246	41.2066
GO:0009451~RNA modification	4.125	0.0327382	42.6222
GO:0001731~formation of translation preinitiation complex	10.2228	0.0340267	43.8845
GO:0050790~regulation of catalytic activity	2.02694	0.0346608	44.4962
GO:0000154~rRNA modification	9.79688	0.0368161	46.5284
GO:0051293~establishment of spindle localization	9.405	0.0396901	49.1298
GO:0051653~spindle localization	9.405	0.0396901	49.1298
GO:1903047~mitotic cell cycle process	2.51807	0.039956	49.3643
GO:0008643~carbohydrate transport	9.04327	0.0426463	51.6811
GO:0044265~cellular macromolecule catabolic process	1.93918	0.0452738	53.8472
GO:0016055~Wnt signaling pathway	2.625	0.0505039	57.8902
GO:0198738~cell-cell signaling by wnt	2.6125	0.0515414	58.6516
GO:1905114~cell surface receptor signaling pathway involved in cell-cell signaling	2.5757	0.0544233	60.6991
GO:0001667~ameboidal-type cell migration	2.56367	0.0557402	61.6027
GO:0035138~pectoral fin morphogenesis	7.58468	0.0585722	63.48
GO:0034622~cellular macromolecular complex assembly	1.85138	0.0592537	63.9187
GO:0007049~cell cycle	1.73616	0.0592537	63.9187
GO:0032790~ribosome disassembly	31.35	0.0618675	65.5558
GO:0034219~carbohydrate transmembrane transport	31.35	0.0618675	65.5558
GO:0043604~amide biosynthetic process	1.74465	0.068722	69.5236
GO:0006413~translational initiation	4.18	0.0699848	70.2059
GO:1902580~single-organism cellular localization	2.05649	0.0712703	70.8858
GO:0043010~camera-type eye development	2.2	0.0717192	71.1198
GO:0022618~ribonucleoprotein complex assembly	3.16028	0.0731476	71.8526
GO:0021634~optic nerve formation	26.125	0.0737764	72.1695
GO:0045898~regulation of RNA polymerase II transcriptional preinitiation complex assembly	26.125	0.0737764	72.1695
GO:0045899~positive regulation of RNA polymerase II transcriptional preinitiation complex assembly	26.125	0.0737764	72.1695
GO:0065003~macromolecular complex assembly	1.67519	0.0739311	72.247
GO:0006446~regulation of translational initiation	6.53125	0.0761934	73.3571
GO:0009057~macromolecule catabolic process	1.75794	0.0789994	74.676
GO:0030433~ER-associated ubiquitin-dependent protein catabolic process	6.35473	0.079897	75.0847
GO:0043161~proteasome-mediated ubiquitin-dependent protein catabolic process	2.59807	0.0804579	75.337
GO:0001654~eye development	1.99823	0.0810589	75.6046
GO:0036503~ERAD pathway	6.1875	0.0836555	76.7299
GO:0032988~ribonucleoprotein complex disassembly	22.3929	0.0855349	77.5137
GO:0010498~proteasomal protein catabolic process	2.54189	0.0868715	78.056
GO:0000278~mitotic cell cycle	2.09699	0.0868782	78.0587
GO:1903008~organelle disassembly	6.02885	0.0874671	78.2936
GO:0031123~RNA 3'-end processing	5.87812	0.0913297	79.7772
GO:0010468~regulation of gene expression	1.29169	0.0923723	80.1609
GO:0016567~protein ubiquitination	1.92725	0.0949217	81.0707
GO:0048729~tissue morphogenesis	1.75229	0.0966358	81.6602
GO:0065004~protein-DNA complex assembly	2.8604	0.0968539	81.734
GO:0060261~positive regulation of transcription initiation from RNA polymerase II promoter	19.5938	0.0971449	81.8319
GO:0021631~optic nerve morphogenesis	19.5938	0.0971449	81.8319
GO:2000142~regulation of DNA-templated transcription, initiation	19.5938	0.0971449	81.8319
GO:0060260~regulation of transcription initiation from RNA polymerase II promoter	19.5938	0.0971449	81.8319
GO:2000144~positive regulation of DNA-templated transcription, initiation	19.5938	0.0971449	81.8319
GO:0031503~protein complex localization	5.59821	0.0992007	82.5101
GO:2000112~regulation of cellular macromolecule biosynthetic process	1.28932	0.0994253	82.5828

## Sheet: 6hpf_11hpf_down_DAVID
Term	Fold Enrichment	PValue	FDR
GO:0010035~response to inorganic substance	5.13568	0.000884569	1.5198
GO:0022402~cell cycle process	2.27051	0.00101783	1.74686
GO:0048285~organelle fission	2.48501	0.0030066	5.07746
GO:0006464~cellular protein modification process	1.36082	0.00442445	7.38666
GO:0036211~protein modification process	1.36082	0.00442445	7.38666
GO:0046686~response to cadmium ion	10.9561	0.0051914	8.6136
GO:0007126~meiotic nuclear division	4.16809	0.00649798	10.6686
GO:0010564~regulation of cell cycle process	3.24359	0.00658408	10.8025
GO:0045786~negative regulation of cell cycle	3.49664	0.00786997	12.7796
GO:0000280~nuclear division	2.41679	0.00789458	12.817
GO:0045184~establishment of protein localization	1.76181	0.00826249	13.3749
GO:0051276~chromosome organization	1.81724	0.00826287	13.3754
GO:1903046~meiotic cell cycle process	3.9397	0.00851526	13.7561
GO:0010038~response to metal ion	4.40201	0.0113613	17.9415
GO:0016569~covalent chromatin modification	2.35897	0.0132452	20.6059
GO:0044773~mitotic DNA damage checkpoint	7.8258	0.0136301	21.1401
GO:0006473~protein acetylation	4.17818	0.0140436	21.7102
GO:0008104~protein localization	1.61799	0.0143747	22.1639
GO:0000278~mitotic cell cycle	2.06114	0.0146699	22.5665
GO:0070121~Kupffer's vesicle development	4.10855	0.0150245	23.0473
GO:0033554~cellular response to stress	1.7088	0.0161288	24.5268
GO:0022414~reproductive process	2.29314	0.0162506	24.6882
GO:0000003~reproduction	2.28253	0.0165744	25.1161
GO:0016570~histone modification	2.55189	0.0168076	25.4228
GO:0051321~meiotic cell cycle	3.38351	0.0172108	25.9503
GO:0015031~protein transport	1.69349	0.017437	26.2446
GO:0044774~mitotic DNA integrity checkpoint	7.1453	0.0175147	26.3455
GO:1902589~single-organism organelle organization	1.50044	0.0185351	27.6582
GO:0007049~cell cycle	1.62522	0.0203781	29.9734
GO:0045930~negative regulation of mitotic cell cycle	3.7925	0.0206169	30.2682
GO:0033036~macromolecule localization	1.49484	0.0214259	31.2583
GO:0031573~intra-S DNA damage checkpoint	12.3256	0.0232374	33.4276
GO:0051783~regulation of nuclear division	4.56505	0.0232595	33.4537
GO:0008643~carbohydrate transport	6.32084	0.0243804	34.7629
GO:0007093~mitotic cell cycle checkpoint	4.46581	0.0250023	35.4789
GO:0061136~regulation of proteasomal protein catabolic process	4.46581	0.0250023	35.4789
GO:0070925~organelle assembly	1.81889	0.0250438	35.5264
GO:0006260~DNA replication	2.76205	0.0259259	36.5284
GO:0044702~single organism reproductive process	2.21539	0.0274054	38.1762
GO:1903050~regulation of proteolysis involved in cellular protein catabolic process	4.27974	0.0287186	39.6051
GO:0010948~negative regulation of cell cycle process	4.27974	0.0287186	39.6051
GO:0043543~protein acylation	3.42379	0.0304955	41.4889
GO:0007127~meiosis I	4.19239	0.0306932	41.6949
GO:1903362~regulation of cellular protein catabolic process	4.19239	0.0306932	41.6949
GO:0018393~internal peptidyl-lysine acetylation	4.19239	0.0306932	41.6949
GO:0018394~peptidyl-lysine acetylation	4.19239	0.0306932	41.6949
GO:0060271~cilium morphogenesis	2.29528	0.0307589	41.7633
GO:0007017~microtubule-based process	1.77723	0.0307826	41.7879
GO:0006475~internal protein amino acid acetylation	4.10855	0.0327459	43.7952
GO:0006413~translational initiation	3.28684	0.0355022	46.5034
GO:0010927~cellular component assembly involved in morphogenesis	2.11187	0.0363015	47.2654
GO:0007369~gastrulation	2.01235	0.0371162	48.0317
GO:0016579~protein deubiquitination	3.24359	0.0372772	48.1818
GO:0031329~regulation of cellular catabolic process	3.20147	0.0391057	49.8589
GO:1903047~mitotic cell cycle process	1.98002	0.0409503	51.4988
GO:0006368~transcription elongation from RNA polymerase II promoter	5.13568	0.0418401	52.2717
GO:0070301~cellular response to hydrogen peroxide	41.0855	0.0479529	57.2757
GO:0051726~regulation of cell cycle	1.74584	0.0496636	58.5849
GO:0031647~regulation of protein stability	8.21709	0.0500796	58.8975
GO:0044782~cilium organization	2.21419	0.0510806	59.6407
GO:1901605~alpha-amino acid metabolic process	2.61453	0.0514032	59.8775
GO:0000077~DNA damage checkpoint	4.69548	0.0523823	60.5882
GO:0001706~endoderm formation	4.69548	0.0523823	60.5882
GO:0031570~DNA integrity checkpoint	4.56505	0.0561542	63.2166
GO:0006354~DNA-templated transcription, elongation	4.56505	0.0561542	63.2166
GO:0042176~regulation of protein catabolic process	3.42379	0.0575997	64.1794
GO:0006511~ubiquitin-dependent protein catabolic process	1.74302	0.0595359	65.4319
GO:0009894~regulation of catabolic process	2.83348	0.0603751	65.9618
GO:0019941~modification-dependent protein catabolic process	1.72732	0.0638198	68.058
GO:0072659~protein localization to plasma membrane	4.32479	0.0640723	68.2067
GO:0009066~aspartate family amino acid metabolic process	4.32479	0.0640723	68.2067
GO:0033043~regulation of organelle organization	1.70681	0.0679952	70.4357
GO:0030031~cell projection assembly	2.07736	0.0688489	70.9009
GO:0043632~modification-dependent macromolecule catabolic process	1.69675	0.0706436	71.8563
GO:0042822~pyridoxal phosphate metabolic process	27.3903	0.0710625	72.075
GO:0016446~somatic hypermutation of immunoglobulin genes	27.3903	0.0710625	72.075
GO:0035574~histone H4-K20 demethylation	27.3903	0.0710625	72.075
GO:0050709~negative regulation of protein secretion	27.3903	0.0710625	72.075
GO:0002566~somatic diversification of immune receptors via somatic mutation	27.3903	0.0710625	72.075
GO:0042816~vitamin B6 metabolic process	27.3903	0.0710625	72.075
GO:0016338~calcium-independent cell-cell adhesion via plasma membrane cell-adhesion molecules	27.3903	0.0710625	72.075
GO:0042823~pyridoxal phosphate biosynthetic process	27.3903	0.0710625	72.075
GO:0000075~cell cycle checkpoint	3.16042	0.072942	73.0369
GO:0070646~protein modification by small protein removal	2.65068	0.0757483	74.415
GO:0008283~cell proliferation	1.82972	0.0793743	76.0976
GO:0006325~chromatin organization	1.6133	0.0807753	76.7193
GO:0009799~specification of symmetry	1.82234	0.080852	76.7529
GO:0009855~determination of bilateral symmetry	1.82234	0.080852	76.7529
GO:0032434~regulation of proteasomal ubiquitin-dependent protein catabolic process	3.9129	0.0813403	76.9657
GO:0010171~body morphogenesis	6.16282	0.08377	77.9976
GO:0007088~regulation of mitotic nuclear division	3.8219	0.0859408	78.8824
GO:0002009~morphogenesis of an epithelium	1.5689	0.0864414	79.0817
GO:0016192~vesicle-mediated transport	1.43701	0.0884121	79.849
GO:0051784~negative regulation of nuclear division	5.86935	0.0911532	80.8723
GO:0009067~aspartate family amino acid biosynthetic process	5.86935	0.0911532	80.8723
GO:0061727~methylglyoxal catabolic process to lactate	20.5427	0.0936126	81.7485
GO:0009438~methylglyoxal metabolic process	20.5427	0.0936126	81.7485
GO:0033169~histone H3-K9 demethylation	20.5427	0.0936126	81.7485
GO:0045835~negative regulation of meiotic nuclear division	20.5427	0.0936126	81.7485
GO:0051596~methylglyoxal catabolic process	20.5427	0.0936126	81.7485
GO:0019243~methylglyoxal catabolic process to D-lactate via S-lactoyl-glutathione	20.5427	0.0936126	81.7485
GO:0016267~O-glycan processing, core 1	20.5427	0.0936126	81.7485
GO:0040020~regulation of meiotic nuclear division	20.5427	0.0936126	81.7485
GO:0018193~peptidyl-amino acid modification	1.61119	0.094292	81.9838
GO:0098813~nuclear chromosome segregation	2.46513	0.0961026	82.5971
GO:0034976~response to endoplasmic reticulum stress	2.85316	0.097521	83.0637
GO:0051603~proteolysis involved in cellular protein catabolic process	1.57215	0.0983124	83.3189
GO:0035987~endodermal cell differentiation	5.60256	0.0987182	83.4483
