# Supplementary material for: Transcriptomic profile of early zebrafish PGCs by single cell sequencing
Source: PLoS One. 2019 Aug 14;14(8):e0220364. doi: 10.1371/journal.pone.0220364 (PMC6693734; doi:10.1371/journal.pone.0220364)
Supplement: S5 Table — (XLSX) [file pone.0220364.s012.xlsx]

## Sheet: readme
S5_Table. Differential expressed genes in the pair of 11 hpf and 24 hpf and functional enrichment analysis by DAVID.

## Sheet: 11hpf_24hpf_gene_diff
g_id	g_name	logFC	PValue	FDR
ENSDARG00000070360	fam212aa	-16.2347	8.13597e-25	7.59005e-21
ENSDARG00000035018	thy1	-15.116	5.78643e-13	2.69908e-09
ENSDARG00000020201	cdc73	-14.8683	1.70275e-11	3.97125e-08
ENSDARG00000100918	prc1a	-14.6361	1.29098e-09	2.40871e-06
ENSDARG00000043126	blf	-14.6056	3.51613e-09	4.686e-06
ENSDARG00000035957	gmnn	-14.5757	6.51237e-09	7.59424e-06
ENSDARG00000056012	eve1	-14.5601	8.04583e-06	0.00167479
ENSDARG00000096229	si:dkey-260c8.8	-14.5407	1.11971e-08	1.16064e-05
ENSDARG00000005619	nek2	-14.44	6.60318e-08	5.46323e-05
ENSDARG00000042527	unga	-14.3899	7.02741e-08	5.46323e-05
ENSDARG00000058917	nnr	-14.3528	8.08211e-08	5.79985e-05
ENSDARG00000017272	eapp	-14.2631	1.68562e-06	0.000683702
ENSDARG00000033182	arl4ab	-14.2162	4.52521e-05	0.00594587
ENSDARG00000075564	fam13a	-14.1494	7.87623e-07	0.000386723
ENSDARG00000045542	lamtor4	-14.0612	1.7878e-06	0.000694934
ENSDARG00000087193	prrg2	-14.0358	1.0845e-05	0.00187358
ENSDARG00000053939	tgfa	-13.9914	3.80121e-06	0.00122281
ENSDARG00000043236	ccna1	-13.981	5.50927e-06	0.00137034
ENSDARG00000019004	smarcd1	-13.9761	3.67862e-06	0.00122281
ENSDARG00000041362	chmp7	-13.9554	7.02078e-06	0.00163742
ENSDARG00000056986	dact2	-13.9483	5.14268e-06	0.00137034
ENSDARG00000053483	zgc:113054	-13.9289	7.36749e-06	0.00167479
ENSDARG00000099900	peo1	-13.9057	8.43768e-06	0.00167479
ENSDARG00000008395	snupn	-13.9039	7.89948e-06	0.00167479
ENSDARG00000100741	cdc20	-13.8997	9.81178e-06	0.00181379
ENSDARG00000103795	zgc:113348	-13.823	1.28436e-05	0.0021396
ENSDARG00000032619	tob1a	-13.7896	0.000292623	0.0229402
ENSDARG00000102464	wnt5b	-13.7893	1.95166e-05	0.00298475
ENSDARG00000034624	nuf2	-13.7692	2.14164e-05	0.00317133
ENSDARG00000008796	her5	-13.7527	2.4627e-05	0.00353454
ENSDARG00000071583	gtf3ab	-13.7107	0.000379926	0.0285833
ENSDARG00000070570	ppp4ca	-13.6697	3.11788e-05	0.00440708
ENSDARG00000035333	mis18a	-13.6662	3.3852e-05	0.00471351
ENSDARG00000099761	vox	-13.6435	4.75438e-05	0.00616022
ENSDARG00000038005	med25	-13.5924	5.26216e-05	0.00663388
ENSDARG00000058710	terf1	-13.5846	4.96909e-05	0.00635022
ENSDARG00000103375	si:ch211-161m3.4	-13.5697	7.49783e-05	0.00863546
ENSDARG00000043177	lsm1	-13.5693	5.45058e-05	0.0067798
ENSDARG00000002347	cyp11a1	-13.5392	6.86194e-05	0.00820706
ENSDARG00000102349	cep55l	-13.519	7.2534e-05	0.00845837
ENSDARG00000057328	cth1	-13.4923	0.000785451	0.0455123
ENSDARG00000096628	buc2l	-13.4918	0.000846192	0.047555
ENSDARG00000097098	si:zfos-44a5.1	-13.48	0.000826079	0.0469908
ENSDARG00000035700	zgc:101664	-13.4773	0.000837814	0.0473695
ENSDARG00000006397	laptm4a	-13.4719	9.39757e-05	0.0104369
ENSDARG00000086626	im:7147486	-13.4475	0.000116154	0.0121753
ENSDARG00000019191	2018-09-12	-13.443	0.00010549	0.0115778
ENSDARG00000020964	prkrirb	-13.4273	0.000122098	0.0126562
ENSDARG00000102245	tk1	-13.4136	0.000177239	0.0165347
ENSDARG00000092057	si:dkey-90l23.1	-13.4043	0.000128179	0.0129977
ENSDARG00000042489	prkrira	-13.3708	0.000184434	0.0168685
ENSDARG00000103038	pik3r3a	-13.36	0.000207887	0.0173158
ENSDARG00000086712	si:dkeyp-97b10.3	-13.3562	0.000192316	0.0171493
ENSDARG00000045139	ca7	-13.3529	0.000164322	0.0156425
ENSDARG00000043004	si:dkeyp-117h8.4	-13.3423	0.000166559	0.0156953
ENSDARG00000037846	hm13	-13.3336	0.000194857	0.0171493
ENSDARG00000020929	fam49ba	-13.3314	0.000205457	0.0173158
ENSDARG00000077950	tor1	-13.3306	0.00128098	0.060661
ENSDARG00000059308	golt1bb	-13.3242	0.000187528	0.0169849
ENSDARG00000041430	bmp2b	-13.3156	0.0013224	0.0616834
ENSDARG00000006791	arntl1a	-13.3072	0.00133738	0.0620572
ENSDARG00000009942	cdc6	-13.3042	0.000221828	0.0183136
ENSDARG00000039851	dhdds	-13.2975	0.000205309	0.0173158
ENSDARG00000057928	mzt2b	-13.2952	0.000265659	0.021549
ENSDARG00000057315	rwdd3	-13.2923	0.000205884	0.0173158
ENSDARG00000009864	ddx55	-13.2781	0.000297591	0.0231353
ENSDARG00000074927	bub1bb	-13.2526	0.000267947	0.021549
ENSDARG00000033861	sepsecs	-13.2445	0.00166481	0.0709534
ENSDARG00000074270	si:ch211-214e3.5	-13.221	0.000384014	0.0286597
ENSDARG00000042630	hebp2	-13.2013	0.000328247	0.0253076
ENSDARG00000028937	taf1b	-13.1894	0.000345866	0.0264474
ENSDARG00000043555	tmem30ab	-13.1744	0.002139	0.0820875
ENSDARG00000101652	haus6	-13.1722	0.002147	0.0820875
ENSDARG00000025518	F8A2	-13.1517	0.000430188	0.0306353
ENSDARG00000042688	bora	-13.1488	0.000452931	0.0312992
ENSDARG00000058522	shq1	-13.1419	0.0023509	0.086686
ENSDARG00000017834	micall2b	-13.1371	0.00044913	0.031293
ENSDARG00000055470	cdc16	-13.1338	0.000458152	0.0314272
ENSDARG00000101576	ta	-13.1298	0.00262693	0.0920662
ENSDARG00000042485	foxd5	-13.1291	0.0025775	0.0917765
ENSDARG00000070898	si:ch211-262h13.3	-13.1275	0.000681012	0.0417971
ENSDARG00000103247	znf993	-13.1203	0.000478923	0.031949
ENSDARG00000013946	ivns1abpb	-13.1202	0.00048939	0.0321515
ENSDARG00000002546	rundc3ab	-13.0961	0.00066004	0.0413256
ENSDARG00000090836	si:ch211-191d2.2	-13.0808	0.000560111	0.0365404
ENSDARG00000033443	mdm2	-13.0726	0.000714323	0.0423664
ENSDARG00000012827	mettl3	-13.0695	0.000597636	0.038523
ENSDARG00000012002	slc38a7	-13.0525	0.000637585	0.0404628
ENSDARG00000018854	scaf4b	-13.0358	0.000717535	0.0423664
ENSDARG00000103409	uhrf1	-13.0261	0.0007014	0.0419975
ENSDARG00000099911	lrrc8c	-13.0118	0.000901069	0.0494475
ENSDARG00000027169	kpna7	-13.0097	0.000823161	0.0469908
ENSDARG00000102019	AL627305.3	-12.9961	0.00330786	0.106186
ENSDARG00000023002	dtl	-12.9862	0.000868459	0.0482253
ENSDARG00000035909	mfsd2ab	-12.9688	0.00103638	0.0528672
ENSDARG00000077166	FO082779.1	-12.9637	0.000951576	0.0504389
ENSDARG00000038186	RDM1	-12.9612	0.00381643	0.118284
ENSDARG00000102090	CABZ01021453.1	-12.9543	0.000920595	0.049818
ENSDARG00000043003	pcyt2	-12.9522	0.000957129	0.0504467
ENSDARG00000005236	srcap	-12.9472	0.00100386	0.0518665
ENSDARG00000042025	si:dkeyp-118h3.6	-12.94	0.000923841	0.049818
ENSDARG00000006600	lsm14aa	-12.9351	0.000984135	0.0512905
ENSDARG00000071467	ZBTB33	-12.9341	0.00100631	0.0518665
ENSDARG00000105831	znf1009	-12.9008	0.00436275	0.127527
ENSDARG00000089567	si:ch211-103b1.2	-12.8931	0.00111339	0.0553692
ENSDARG00000041299	zgc:110796	-12.8922	0.00109986	0.0551646
ENSDARG00000016745	slc35f6	-12.8917	0.00106537	0.0537232
ENSDARG00000068883	tspan13a	-12.8818	0.00211696	0.0819466
ENSDARG00000019438	rnf13	-12.8705	0.00213974	0.0820875
ENSDARG00000099236	2018-09-10	-12.8554	0.00120329	0.0583233
ENSDARG00000037556	st3gal5	-12.8551	0.00122288	0.0585038
ENSDARG00000099986	si:ch211-207i20.2	-12.8444	0.00134372	0.0620572
ENSDARG00000102483	numa1	-12.8432	0.00124481	0.0592493
ENSDARG00000077116	ccnjl	-12.8417	0.00494685	0.136512
ENSDARG00000073961	CYSTM1	-12.8179	0.00130726	0.0612836
ENSDARG00000005108	oclna	-12.8122	0.00136962	0.0629417
ENSDARG00000021483	cdc14b	-12.7969	0.00183413	0.0743939
ENSDARG00000014430	rabgef1	-12.7952	0.00531104	0.142458
ENSDARG00000020730	smpd4	-12.7946	0.00142037	0.0649542
ENSDARG00000015059	daam1a	-12.7931	0.00541352	0.144077
ENSDARG00000039269	arg2	-12.7867	0.00162011	0.0699723
ENSDARG00000015674	msx3	-12.7843	0.00166564	0.0709534
ENSDARG00000012314	usp25	-12.7747	0.00146475	0.0656954
ENSDARG00000021046	rhbdd1	-12.7725	0.00569239	0.146945
ENSDARG00000070178	zp3d.2	-12.7556	0.00157621	0.069035
ENSDARG00000020252	btbd10b	-12.7488	0.00166009	0.0709534
ENSDARG00000070407	fam206a	-12.7482	0.00169156	0.0712632
ENSDARG00000103497	si:dkey-246j6.3	-12.746	0.00182365	0.0743939
ENSDARG00000099519	zgc:66475	-12.7314	0.00636228	0.15702
ENSDARG00000032856	ccdc120	-12.7215	0.0017842	0.0733251
ENSDARG00000102630	zgc:56628	-12.7191	0.00648861	0.158461
ENSDARG00000099298	xrcc5	-12.7155	0.0019504	0.0772444
ENSDARG00000055300	atxn7l2a	-12.7081	0.00204918	0.0805535
ENSDARG00000014386	galnt6	-12.7068	0.00195409	0.0772444
ENSDARG00000045886	slc38a2	-12.7051	0.00685294	0.163086
ENSDARG00000002197	pygl	-12.6946	0.00205896	0.0805535
ENSDARG00000033413	si:dkey-183c16.7	-12.6915	0.00226333	0.0844584
ENSDARG00000003027	scnm1	-12.6852	0.0020857	0.0810731
ENSDARG00000102717	TMEM42	-12.6829	0.0070211	0.165404
ENSDARG00000036442	atp11c	-12.6817	0.00750203	0.17238
ENSDARG00000100142	znf1083	-12.6746	0.0020637	0.0805535
ENSDARG00000063069	gripap1	-12.6742	0.00219304	0.0828294
ENSDARG00000008818	hsf1	-12.6681	0.00217377	0.0827718
ENSDARG00000008279	map2k7	-12.6595	0.00247894	0.0892897
ENSDARG00000039684	sirt5	-12.6483	0.00218661	0.0828294
ENSDARG00000021607	negr1	-12.6444	0.00222545	0.0837148
ENSDARG00000017316	bag5	-12.6413	0.00819445	0.181587
ENSDARG00000093622	spc24	-12.6284	0.0023401	0.0866301
ENSDARG00000004574	gtf3c2	-12.6264	0.00233907	0.0866301
ENSDARG00000074611	wdr37	-12.6245	0.0076427	0.173519
ENSDARG00000040110	kif20bb	-12.6239	0.00331227	0.106186
ENSDARG00000057633	cxcr4a	-12.6236	0.00285313	0.0971418
ENSDARG00000058323	tmbim1a	-12.622	0.00236366	0.0868134
ENSDARG00000041215	cetn4	-12.617	0.00245953	0.088934
ENSDARG00000015557	zgc:100829	-12.6126	0.00822819	0.181587
ENSDARG00000017525	ccnt1	-12.6044	0.00827216	0.181587
ENSDARG00000004492	pcyt1ab	-12.5916	0.0084575	0.182481
ENSDARG00000076339	cln5	-12.5897	0.0096675	0.195212
ENSDARG00000062019	rufy2	-12.5833	0.00310539	0.102104
ENSDARG00000101790	si:ch73-299h12.3	-12.5826	0.00265471	0.0920662
ENSDARG00000016212	nup214	-12.5822	0.00392118	0.119545
ENSDARG00000087837	FO834877.1	-12.5808	0.00973434	0.195294
ENSDARG00000070568	atad5a	-12.5781	0.002701	0.0933247
ENSDARG00000053668	stag2b	-12.5768	0.00309553	0.102104
ENSDARG00000070600	DYRK3	-12.5758	0.00936923	0.193375
ENSDARG00000056678	trim47	-12.5748	0.00301342	0.10076
ENSDARG00000038694	REEP6	-12.5747	0.0099909	0.19718
ENSDARG00000075397	cipca	-12.574	0.0117936	0.212025
ENSDARG00000053691	maea	-12.572	0.00280455	0.0958376
ENSDARG00000028159	tead1a	-12.5647	0.00339751	0.108546
ENSDARG00000005590	mtf2	-12.5577	0.00871792	0.185684
ENSDARG00000026723	syncripl	-12.5548	0.00896531	0.18951
ENSDARG00000032114	slain2	-12.5466	0.00291707	0.0989578
ENSDARG00000061963	vrtn	-12.5408	0.00928601	0.193158
ENSDARG00000078986	mplkip	-12.5364	0.00297204	0.0997342
ENSDARG00000063718	vps72	-12.5266	0.00320836	0.104288
ENSDARG00000102883	sptbn1	-12.5251	0.0104712	0.201956
ENSDARG00000058068	tnfsf10l4	-12.5243	0.00961162	0.195002
ENSDARG00000054606	mrpl1	-12.524	0.00931732	0.193158
ENSDARG00000091628	cspp1b	-12.5211	0.00316324	0.103543
ENSDARG00000060316	cish	-12.5181	0.00956916	0.195002
ENSDARG00000020573	ddx3a	-12.5062	0.00380808	0.118284
ENSDARG00000103316	si:ch211-212k18.5	-12.4946	0.00326354	0.105348
ENSDARG00000101974	CABZ01021454.1	-12.4938	0.0101101	0.198019
ENSDARG00000098176	si:rp71-1h20.5	-12.4938	0.00370807	0.116473
ENSDARG00000077288	si:ch211-188c16.1	-12.4828	0.00527072	0.142412
ENSDARG00000092968	znf1128	-12.4658	0.00359427	0.11328
ENSDARG00000074071	zgc:123335	-12.4651	0.00556959	0.146363
ENSDARG00000068366	si:dkey-154p10.3	-12.4643	0.00385638	0.118824
ENSDARG00000017917	her7	-12.4579	0.00569416	0.146945
ENSDARG00000014704	pgm2l1	-12.4564	0.0106112	0.203677
ENSDARG00000041217	xpo6	-12.4539	0.0104708	0.201956
ENSDARG00000060361	cep104	-12.4502	0.0107978	0.205998
ENSDARG00000043685	nabp1b	-12.4431	0.0109818	0.206054
ENSDARG00000043480	rbbp8	-12.4348	0.00372903	0.116739
ENSDARG00000031783	adcy8	-12.4296	0.0260873	0.263448
ENSDARG00000020764	slmapb	-12.424	0.00385932	0.118824
ENSDARG00000010332	zgc:56231	-12.4195	0.00389942	0.119271
ENSDARG00000035610	zgc:113208	-12.4187	0.0112832	0.207615
ENSDARG00000032637	si:dkey-261m9.12	-12.417	0.00401902	0.120803
ENSDARG00000019973	stk38a	-12.4124	0.0119421	0.21336
ENSDARG00000056121	serac1	-12.4115	0.0117849	0.212025
ENSDARG00000075226	smad4a	-12.4112	0.00402721	0.120803
ENSDARG00000040039	pttg1ipb	-12.4066	0.00402708	0.120803
ENSDARG00000040141	CU207221.1	-12.4064	0.00396965	0.120514
ENSDARG00000025436	msrb1a	-12.3956	0.00414818	0.124033
ENSDARG00000042214	tmem243a	-12.3828	0.012451	0.215458
ENSDARG00000003328	slf2	-12.3789	0.00472982	0.132905
ENSDARG00000054749	lmo4b	-12.376	0.0126343	0.215458
ENSDARG00000100151	TUBGCP6	-12.3741	0.00434641	0.127527
ENSDARG00000058693	cast	-12.3718	0.0124889	0.215458
ENSDARG00000056995	snai1a	-12.3691	0.0044192	0.128033
ENSDARG00000070239	casc5	-12.3683	0.00485236	0.134725
ENSDARG00000001857	aff4	-12.3648	0.0127026	0.215458
ENSDARG00000023536	nnt	-12.3627	0.0129281	0.21713
ENSDARG00000098348	znf326	-12.3602	0.0123949	0.215458
ENSDARG00000103292	BX936303.4	-12.355	0.00445549	0.128288
ENSDARG00000026616	zgc:113425	-12.3526	0.00471318	0.132838
ENSDARG00000038858	setd7	-12.3389	0.0126524	0.215458
ENSDARG00000077614	si:ch211-206k20.5	-12.3334	0.0290351	0.263448
ENSDARG00000087742	map4k3a	-12.3294	0.0131735	0.21713
ENSDARG00000013076	bmi1b	-12.3196	0.00469517	0.132838
ENSDARG00000024920	tmem136a	-12.3138	0.0133912	0.218092
ENSDARG00000070651	prkcdb	-12.3099	0.0135131	0.218736
ENSDARG00000062370	bcl2l13	-12.3078	0.00522408	0.141673
ENSDARG00000071497	zic3	-12.2959	0.0139947	0.218736
ENSDARG00000053113	ly75	-12.2936	0.00508152	0.138208
ENSDARG00000102800	CABZ01081752.2	-12.2914	0.0049657	0.136512
ENSDARG00000104576	si:ch211-152c8.5	-12.2901	0.0141013	0.218736
ENSDARG00000016143	xiap	-12.2818	0.0142602	0.218736
ENSDARG00000100376	amdhd2	-12.2786	0.0142689	0.218736
ENSDARG00000027590	2018-09-02	-12.2732	0.00531413	0.142458
ENSDARG00000071097	si:ch73-367f21.4	-12.2679	0.00542082	0.144077
ENSDARG00000098696	rela	-12.2589	0.0143376	0.218736
ENSDARG00000086529	si:dkey-90l23.2	-12.2566	0.014721	0.221147
ENSDARG00000103470	polm	-12.2521	0.00648816	0.158461
ENSDARG00000091031	si:ch211-153a8.4	-12.2489	0.0144198	0.218736
ENSDARG00000038518	snap29	-12.2323	0.00548132	0.144859
ENSDARG00000089042	foxb1a	-12.2188	0.00565828	0.146945
ENSDARG00000069957	zgc:162936	-12.2085	0.0151063	0.223399
ENSDARG00000099478	hs2st1a	-12.2059	0.00568245	0.146945
ENSDARG00000074730	pkmyt1	-12.2038	0.00565573	0.146945
ENSDARG00000057426	oard1	-12.2026	0.0154015	0.225913
ENSDARG00000074074	rnf26	-12.2019	0.00628889	0.156451
ENSDARG00000007443	fbxl18	-12.2017	0.0339816	0.267633
ENSDARG00000020363	snrnp25	-12.1955	0.00606609	0.154619
ENSDARG00000060442	tmem259	-12.1955	0.00579785	0.149003
ENSDARG00000052553	lig3	-12.1896	0.00581988	0.149158
ENSDARG00000089765	si:ch211-286b5.4	-12.189	0.0158926	0.229507
ENSDARG00000000857	mapk14a	-12.1799	0.00771128	0.174608
ENSDARG00000077988	abcc10	-12.1797	0.0157072	0.228244
ENSDARG00000105127	si:ch211-155e24.3	-12.1769	0.00603576	0.154267
ENSDARG00000097134	si:dkey-7i4.7	-12.1743	0.00615632	0.154793
ENSDARG00000058820	bin1b	-12.1741	0.00661097	0.160192
ENSDARG00000101289	slc29a1a	-12.1706	0.0162789	0.232566
ENSDARG00000054446	ccdc43	-12.1631	0.0159471	0.229743
ENSDARG00000086342	zgc:101566	-12.1591	0.00617128	0.154793
ENSDARG00000014041	smarcad1a	-12.1582	0.0163972	0.233255
ENSDARG00000013279	znf76	-12.1576	0.00613614	0.154793
ENSDARG00000104401	yme1l1b	-12.1572	0.0164013	0.233255
ENSDARG00000079616	cramp1	-12.1544	0.0167005	0.234398
ENSDARG00000013063	oxct1a	-12.1481	0.0206324	0.258709
ENSDARG00000073893	dnase2	-12.1427	0.00687029	0.163086
ENSDARG00000004576	plk4	-12.1412	0.00631415	0.156661
ENSDARG00000039354	ska1	-12.1337	0.01729	0.23958
ENSDARG00000005867	gon4l	-12.1324	0.00901567	0.189858
ENSDARG00000006786	copz2	-12.1317	0.0359379	0.278247
ENSDARG00000103173	stx8	-12.1308	0.0359659	0.278247
ENSDARG00000026338	styxl1	-12.1271	0.0170787	0.238871
ENSDARG00000024381	msto1	-12.122	0.0171256	0.239049
ENSDARG00000032087	sgsh	-12.1078	0.0172957	0.23958
ENSDARG00000041586	dhx40	-12.103	0.00963616	0.195002
ENSDARG00000002298	ankrd22	-12.102	0.0176654	0.241602
ENSDARG00000003910	med13b	-12.0943	0.0176883	0.241602
ENSDARG00000098029	si:ch211-129o18.4	-12.0853	0.0179195	0.244045
ENSDARG00000010572	slc25a25a	-12.0839	0.0180675	0.24524
ENSDARG00000070461	zgc:154061	-12.0673	0.0202072	0.257883
ENSDARG00000003381	si:ch211-266g18.6	-12.0654	0.00701161	0.165404
ENSDARG00000079934	zgc:162200	-12.0653	0.00713543	0.167302
ENSDARG00000079034	si:dkey-19b23.11	-12.0644	0.0183224	0.24724
ENSDARG00000103691	RFX7	-12.0637	0.00726037	0.16933
ENSDARG00000073738	dennd2c	-12.0612	0.00724353	0.16933
ENSDARG00000028431	adnp2b	-12.0581	0.00791287	0.178205
ENSDARG00000062269	fan1	-12.0566	0.00713755	0.167302
ENSDARG00000102998	taf6	-12.0511	0.038787	0.295866
ENSDARG00000102133	si:dkey-47k16.4	-12.0496	0.0187366	0.249883
ENSDARG00000027353	zmym2	-12.0488	0.0187573	0.249883
ENSDARG00000101859	MNT	-12.0446	0.0188319	0.249883
ENSDARG00000069129	fhdc3	-12.0443	0.0187209	0.249883
ENSDARG00000078328	sec22a	-12.039	0.0390163	0.297129
ENSDARG00000023267	atad1a	-12.0336	0.0189107	0.249883
ENSDARG00000030756	dnmt1	-12.0327	0.00754543	0.172544
ENSDARG00000070670	crip2	-12.0266	0.0187941	0.249883
ENSDARG00000034060	elac2	-12.0227	0.0190557	0.250241
ENSDARG00000045900	agbl5	-12.0181	0.0190198	0.250241
ENSDARG00000037405	zgc:112083	-12.013	0.0191262	0.250272
ENSDARG00000099273	zgc:103508	-12.01	0.018826	0.249883
ENSDARG00000088924	si:dkey-185e18.7	-12.0084	0.00745258	0.172052
ENSDARG00000017835	brf1a	-12.0061	0.0192725	0.251459
ENSDARG00000028982	pcca	-12.0044	0.040178	0.303253
ENSDARG00000014634	mbtps1	-12	0.0194154	0.252265
ENSDARG00000044090	zmpste24	-11.9991	0.00754616	0.172544
ENSDARG00000016630	tprb	-11.9839	0.0193984	0.252265
ENSDARG00000015293	fam110a	-11.9758	0.0197937	0.25544
ENSDARG00000014825	si:dkeyp-69b9.6	-11.9685	0.0197967	0.25544
ENSDARG00000042045	hmg20b	-11.9616	0.0200063	0.257433
ENSDARG00000070318	arl8bb	-11.9607	0.00835406	0.182417
ENSDARG00000099609	tpbga	-11.9573	0.00860198	0.184478
ENSDARG00000103740	fundc2	-11.9498	0.00788232	0.178049
ENSDARG00000039363	dnajb12a	-11.949	0.019888	0.256264
ENSDARG00000055429	kat6b	-11.9438	0.0420354	0.315231
ENSDARG00000087093	si:ch211-157c3.4	-11.9423	0.020167	0.257883
ENSDARG00000036778	hbs1l	-11.9397	0.0200995	0.257566
ENSDARG00000075530	pigu	-11.9348	0.0206168	0.258709
ENSDARG00000019420	etnk1	-11.9348	0.0205211	0.258709
ENSDARG00000104669	slc35c1	-11.9329	0.0201987	0.257883
ENSDARG00000007630	mkrn2	-11.9279	0.0208124	0.260267
ENSDARG00000097839	si:ch211-235i11.6	-11.9272	0.020627	0.258709
ENSDARG00000061713	tpd52	-11.9214	0.0205128	0.258709
ENSDARG00000101881	BX537137.2	-11.9172	0.020382	0.258709
ENSDARG00000103771	cep128	-11.9085	0.008487	0.182481
ENSDARG00000097652	si:dkey-234i14.2	-11.9075	0.00929833	0.193158
ENSDARG00000008472	apex2	-11.906	0.0207105	0.25934
ENSDARG00000018319	arglu1b	-11.9013	0.0218429	0.263448
ENSDARG00000105689	znf1009	-11.8983	0.00866528	0.185409
ENSDARG00000098892	si:ch211-223a21.1	-11.8875	0.0102144	0.198935
ENSDARG00000094572	znf993	-11.8854	0.00826813	0.181587
ENSDARG00000103235	mfsd8	-11.881	0.0095868	0.195002
ENSDARG00000019311	fbxo30b	-11.8791	0.0101168	0.198019
ENSDARG00000102371	CU570769.1	-11.8762	0.04451	0.328005
ENSDARG00000042322	si:dkey-177p2.6	-11.8644	0.022369	0.263448
ENSDARG00000015989	zdhhc16b	-11.8593	0.0217957	0.263448
ENSDARG00000041068	got2a	-11.8574	0.0445122	0.328005
ENSDARG00000055043	depdc7	-11.8569	0.00870423	0.185684
ENSDARG00000075008	pask	-11.8538	0.0222543	0.263448
ENSDARG00000002184	igbp1	-11.8524	0.0449068	0.329611
ENSDARG00000100088	zmp:0000001114	-11.8518	0.022098	0.263448
ENSDARG00000074747	brwd1	-11.848	0.0219216	0.263448
ENSDARG00000099851	GPR180	-11.847	0.00880446	0.1871
ENSDARG00000102658	BX005085.4	-11.8393	0.0241775	0.263448
ENSDARG00000104710	psip1a	-11.8377	0.0223949	0.263448
ENSDARG00000005927	tbc1d17	-11.8315	0.0229264	0.263448
ENSDARG00000019747	hsd3b2	-11.8311	0.0228933	0.263448
ENSDARG00000045789	srgap1b	-11.8293	0.0225041	0.263448
ENSDARG00000104742	CABZ01057488.2	-11.8215	0.0225693	0.263448
ENSDARG00000078004	drl	-11.8181	0.00999733	0.19718
ENSDARG00000087596	si:ch73-95l15.5	-11.8154	0.023001	0.263448
ENSDARG00000056648	ext2	-11.8132	0.00982486	0.196266
ENSDARG00000094887	si:ch211-170d8.2	-11.7997	0.0247148	0.263448
ENSDARG00000016474	galcb	-11.7988	0.0476104	0.344632
ENSDARG00000031216	ssu72	-11.7962	0.023256	0.263448
ENSDARG00000035028	lpcat4	-11.7894	0.0235521	0.263448
ENSDARG00000051857	tes	-11.7883	0.0229667	0.263448
ENSDARG00000090904	RNF219	-11.7829	0.0230986	0.263448
ENSDARG00000102048	slc25a43	-11.7813	0.0235526	0.263448
ENSDARG00000004939	mtdhb	-11.7766	0.0235326	0.263448
ENSDARG00000061450	tesk2	-11.7763	0.0485571	0.348721
ENSDARG00000068982	si:rp71-56i13.6	-11.7726	0.023678	0.263448
ENSDARG00000103684	ap4e1	-11.7717	0.0102726	0.199653
ENSDARG00000060748	tsfm	-11.767	0.023369	0.263448
ENSDARG00000061759	kdm6a	-11.7629	0.0233869	0.263448
ENSDARG00000098771	cbx8b	-11.7615	0.0256672	0.263448
ENSDARG00000027082	hmbox1a	-11.7614	0.0135581	0.218736
ENSDARG00000061169	larp1b	-11.7575	0.00971799	0.195294
ENSDARG00000095241	mybl2a	-11.7505	0.0240553	0.263448
ENSDARG00000035535	rasa1a	-11.7498	0.0250423	0.263448
ENSDARG00000071413	mier2	-11.7433	0.0242271	0.263448
ENSDARG00000004696	eefsec	-11.7422	0.0236236	0.263448
ENSDARG00000040163	prim1	-11.7413	0.0488576	0.350569
ENSDARG00000036500	fam122b	-11.7395	0.0235512	0.263448
ENSDARG00000038898	zgc:113691	-11.7337	0.0243469	0.263448
ENSDARG00000087203	CABZ01078523.1	-11.7316	0.00998131	0.19718
ENSDARG00000052330	slc4a2b	-11.7269	0.0492354	0.352457
ENSDARG00000040614	sestd1	-11.7223	0.0247012	0.263448
ENSDARG00000063670	gtf2a1l	-11.7211	0.0115167	0.209843
ENSDARG00000062052	casp2	-11.7189	0.0108935	0.206054
ENSDARG00000104281	CABZ01050665.1	-11.7074	0.0245096	0.263448
ENSDARG00000078497	timeless	-11.7058	0.0109419	0.206054
ENSDARG00000021288	mier3b	-11.7052	0.0250727	0.263448
ENSDARG00000008765	tmed5	-11.698	0.0253272	0.263448
ENSDARG00000093978	zgc:77486	-11.6909	0.0101461	0.198019
ENSDARG00000079608	SGPP2	-11.6899	0.0247086	0.263448
ENSDARG00000038500	cep41	-11.6895	0.0251651	0.263448
ENSDARG00000012942	itgb5	-11.6859	0.0109189	0.206054
ENSDARG00000104228	lypla1	-11.6844	0.0247342	0.263448
ENSDARG00000014324	sh2d5	-11.6807	0.0253017	0.263448
ENSDARG00000096120	si:ch73-266f23.3	-11.6786	0.0248385	0.263448
ENSDARG00000062955	fam69aa	-11.6781	0.025049	0.263448
ENSDARG00000069302	snx9b	-11.6779	0.0251698	0.263448
ENSDARG00000060620	lig4	-11.6764	0.024508	0.263448
ENSDARG00000021556	ubl3b	-11.6739	0.0252624	0.263448
ENSDARG00000086555	zgc:163040	-11.6685	0.0103242	0.200238
ENSDARG00000087461	si:dkey-21c1.4	-11.6669	0.024988	0.263448
ENSDARG00000052658	pptc7b	-11.6652	0.0110687	0.206108
ENSDARG00000103239	si:dkey-14o6.8	-11.6629	0.0251741	0.263448
ENSDARG00000028086	zbtb2b	-11.6599	0.0254789	0.263448
ENSDARG00000101465	orc2	-11.6473	0.0267079	0.263448
ENSDARG00000035150	si:dkey-261j4.4	-11.6472	0.0112388	0.207531
ENSDARG00000011175	atp6v1d	-11.6472	0.0245345	0.263448
ENSDARG00000025920	tiam1b	-11.6435	0.0249999	0.263448
ENSDARG00000063079	ago3b	-11.6314	0.0141094	0.218736
ENSDARG00000075281	tbc1d30	-11.6267	0.0262855	0.263448
ENSDARG00000091905	si:dkey-108k21.21	-11.6224	0.0115077	0.209843
ENSDARG00000057016	cdc14ab	-11.6137	0.0260459	0.263448
ENSDARG00000017385	b9d2	-11.6111	0.0253582	0.263448
ENSDARG00000014165	ssr3	-11.6109	0.0257603	0.263448
ENSDARG00000097215	si:dkey-172k15.3	-11.5901	0.0264645	0.263448
ENSDARG00000089529	desi1b	-11.5885	0.026056	0.263448
ENSDARG00000015824	lemd3	-11.5864	0.0262426	0.263448
ENSDARG00000011777	cttn	-11.586	0.0262591	0.263448
ENSDARG00000033567	fkbp1ab	-11.5825	0.0106528	0.203677
ENSDARG00000105288	si:ch211-79l17.1	-11.5796	0.0263018	0.263448
ENSDARG00000037654	pmm2	-11.579	0.0255703	0.263448
ENSDARG00000020187	GCA	-11.5788	0.0139602	0.218736
ENSDARG00000007080	rhcgl1	-11.577	0.0261322	0.263448
ENSDARG00000098248	CABZ01081730.2	-11.575	0.0264016	0.263448
ENSDARG00000100872	OTUD1	-11.5742	0.0105272	0.202491
ENSDARG00000052680	si:dkey-182g1.2	-11.5701	0.025727	0.263448
ENSDARG00000062083	dph7	-11.5675	0.0139594	0.218736
ENSDARG00000019360	sec23b	-11.566	0.0258861	0.263448
ENSDARG00000089162	afap1l1a	-11.5651	0.025811	0.263448
ENSDARG00000099063	si:ch211-142b24.8	-11.553	0.0260336	0.263448
ENSDARG00000057751	zbtb47a	-11.5514	0.0260653	0.263448
ENSDARG00000026799	suv39h1a	-11.5497	0.0260464	0.263448
ENSDARG00000010047	neu3.2	-11.5468	0.0109996	0.206054
ENSDARG00000105693	CR354588.1	-11.5447	0.0288137	0.263448
ENSDARG00000012177	rab4b	-11.5396	0.0277241	0.263448
ENSDARG00000098344	rab18b	-11.5341	0.0266449	0.263448
ENSDARG00000015374	st3gal3a	-11.5299	0.0262612	0.263448
ENSDARG00000027797	adcy6b	-11.5287	0.0264803	0.263448
ENSDARG00000102753	si:dkey-109l4.3	-11.527	0.0259278	0.263448
ENSDARG00000102561	AL645691.2	-11.5252	0.0119613	0.21336
ENSDARG00000057074	rpgrb	-11.5226	0.0268487	0.263448
ENSDARG00000105478	HIST1H2AL	-11.5125	0.0125379	0.215458
ENSDARG00000023900	casd1	-11.5104	0.0270826	0.263448
ENSDARG00000062518	ulk1a	-11.5063	0.0265184	0.263448
ENSDARG00000094729	apela	-11.4995	0.0263331	0.263448
ENSDARG00000005122	atp2a2b	-11.4984	0.0268972	0.263448
ENSDARG00000039328	ccndbp1	-11.4973	0.0142067	0.218736
ENSDARG00000060847	setd1ba	-11.4953	0.0269633	0.263448
ENSDARG00000104197	ptpn22	-11.4944	0.0124396	0.215458
ENSDARG00000010978	trmt1	-11.4908	0.0109429	0.206054
ENSDARG00000086980	mbd6	-11.4894	0.0307927	0.263448
ENSDARG00000078991	NAT8	-11.4846	0.0277412	0.263448
ENSDARG00000044136	rab3gap2	-11.4837	0.0272884	0.263448
ENSDARG00000070914	dusp6	-11.4728	0.0136107	0.218736
ENSDARG00000008660	coro1b	-11.4713	0.0275032	0.263448
ENSDARG00000073892	secisbp2	-11.469	0.0115061	0.209843
ENSDARG00000086839	BX324216.1	-11.4685	0.0119865	0.2134
ENSDARG00000026035	ube2b	-11.4619	0.0275605	0.263448
ENSDARG00000045127	zgc:175066	-11.4571	0.0269322	0.263448
ENSDARG00000037532	mcm3l	-11.4541	0.0276371	0.263448
ENSDARG00000059474	mlxip	-11.4484	0.0317414	0.263448
ENSDARG00000089787	crebzf	-11.4463	0.028345	0.263448
ENSDARG00000056250	add3b	-11.4442	0.0124338	0.215458
ENSDARG00000025593	plekhj1	-11.4405	0.0278788	0.263448
ENSDARG00000012745	poc1bl	-11.4387	0.0125881	0.215458
ENSDARG00000008886	msx1b	-11.4382	0.0279419	0.263448
ENSDARG00000043185	mllt1a	-11.4269	0.0115148	0.209843
ENSDARG00000055129	pim3	-11.4226	0.028607	0.263448
ENSDARG00000070832	snrka	-11.4221	0.0290871	0.263448
ENSDARG00000036043	znf408	-11.421	0.0139487	0.218736
ENSDARG00000029944	parpbp	-11.4172	0.0190719	0.250241
ENSDARG00000058528	cnot10	-11.4078	0.0276021	0.263448
ENSDARG00000087424	si:dkey-187j14.6	-11.4074	0.0283808	0.263448
ENSDARG00000098313	nadka	-11.4068	0.0291019	0.263448
ENSDARG00000044627	alg8	-11.4067	0.0280287	0.263448
ENSDARG00000058728	nudt2	-11.4051	0.0288136	0.263448
ENSDARG00000103939	znf1165	-11.4046	0.028235	0.263448
ENSDARG00000013719	gtse1	-11.4031	0.0286014	0.263448
ENSDARG00000061204	ddx20	-11.4021	0.0279606	0.263448
ENSDARG00000056218	tnika	-11.4011	0.0295432	0.263448
ENSDARG00000073856	znf319a	-11.3982	0.0291347	0.263448
ENSDARG00000021086	znf367	-11.3829	0.0284037	0.263448
ENSDARG00000070604	zgc:162509	-11.3733	0.0177657	0.242305
ENSDARG00000016858	smad7	-11.3728	0.0284865	0.263448
ENSDARG00000103135	stoml2	-11.3634	0.0279724	0.263448
ENSDARG00000100836	CR790380.1	-11.3617	0.0143571	0.218736
ENSDARG00000026865	fam107b	-11.3592	0.0285662	0.263448
ENSDARG00000104636	si:dkey-112a7.4	-11.3549	0.0152915	0.225007
ENSDARG00000099936	nlrc3l	-11.3433	0.0282636	0.263448
ENSDARG00000014474	yipf1	-11.3405	0.0280562	0.263448
ENSDARG00000074697	npdc1a	-11.3397	0.0294859	0.263448
ENSDARG00000037116	cxcl12a	-11.3392	0.0284551	0.263448
ENSDARG00000074030	myt1a	-11.3388	0.027785	0.263448
ENSDARG00000002666	kcnj1b	-11.3385	0.0123969	0.215458
ENSDARG00000099896	CR388184.1	-11.3362	0.0284775	0.263448
ENSDARG00000077830	borcs5	-11.3341	0.0282133	0.263448
ENSDARG00000098811	CABZ01021450.1	-11.3288	0.0151297	0.223399
ENSDARG00000032627	SCYL2	-11.2995	0.0280403	0.263448
ENSDARG00000020279	efcab7	-11.2991	0.0281659	0.263448
ENSDARG00000002571	tmod2	-11.2974	0.0283087	0.263448
ENSDARG00000102738	si:ch73-138e16.8	-11.2909	0.0117984	0.212025
ENSDARG00000096365	si:ch211-195m9.3	-11.2901	0.0285075	0.263448
ENSDARG00000063416	ptprk	-11.29	0.0309853	0.263448
ENSDARG00000089505	bod1l1	-11.2844	0.0279311	0.263448
ENSDARG00000005448	mtfmt	-11.2826	0.027416	0.263448
ENSDARG00000069878	snu13a	-11.2761	0.027258	0.263448
ENSDARG00000060734	appl1	-11.2748	0.0279181	0.263448
ENSDARG00000068983	btbd9	-11.2611	0.0286765	0.263448
ENSDARG00000094026	BX890544.1	-11.2609	0.0274768	0.263448
ENSDARG00000053753	mff	-11.2595	0.0315909	0.263448
ENSDARG00000053119	smpdl3a	-11.259	0.028238	0.263448
ENSDARG00000021110	poc1b	-11.2547	0.027683	0.263448
ENSDARG00000068194	klf9	-11.247	0.0296097	0.263448
ENSDARG00000068409	vgll4l	-11.2394	7.82418e-06	0.00167479
ENSDARG00000004151	rab23	-11.2354	0.028395	0.263448
ENSDARG00000060515	zdhhc9	-11.2232	0.0283283	0.263448
ENSDARG00000016138	nme6	-11.2203	0.0280512	0.263448
ENSDARG00000027172	phactr2	-11.2084	0.0288256	0.263448
ENSDARG00000059841	exosc1	-11.2052	0.0295938	0.263448
ENSDARG00000040024	gpd1l	-11.2011	0.029413	0.263448
ENSDARG00000055973	zar1l	-11.1896	0.0287037	0.263448
ENSDARG00000057767	nudt4a	-11.1865	0.0286701	0.263448
ENSDARG00000075612	ercc6	-11.1773	0.029925	0.263448
ENSDARG00000055705	f5	-11.1724	0.0287498	0.263448
ENSDARG00000061030	vezf1b	-11.1664	0.0289756	0.263448
ENSDARG00000069271	kbtbd4	-11.1652	0.0301003	0.263448
ENSDARG00000055232	fancc	-11.1581	0.0142678	0.218736
ENSDARG00000003084	spire2	-11.1541	0.0291642	0.263448
ENSDARG00000073741	RAP1GDS1	-11.1511	0.0296467	0.263448
ENSDARG00000043566	nepro	-11.143	0.0286221	0.263448
ENSDARG00000043734	trmu	-11.1412	0.0324982	0.263616
ENSDARG00000002601	irx7	-11.1379	0.0296091	0.263448
ENSDARG00000067979	gtf3c5	-11.1375	0.0338221	0.267476
ENSDARG00000045528	fgd6	-11.1358	0.0131446	0.21713
ENSDARG00000102550	CABZ01080370.1	-11.1309	0.0123179	0.215458
ENSDARG00000079281	TESK1	-11.126	0.0287711	0.263448
ENSDARG00000069099	tmco1	-11.1259	0.0297332	0.263448
ENSDARG00000002826	cep57l1	-11.1218	0.0289799	0.263448
ENSDARG00000060006	nedd4l	-11.1213	0.0298225	0.263448
ENSDARG00000019156	haus5	-11.1127	0.0288588	0.263448
ENSDARG00000101960	si:dkeyp-44d3.3	-11.1042	0.0159812	0.229743
ENSDARG00000103279	CABZ01021454.2	-11.0953	0.0141204	0.218736
ENSDARG00000032933	dtx2	-11.0941	0.0325974	0.263616
ENSDARG00000019299	znf687b	-11.0866	0.0290316	0.263448
ENSDARG00000060600	CAPN15	-11.083	0.0300442	0.263448
ENSDARG00000061687	atxn1a	-11.0779	0.0294298	0.263448
ENSDARG00000059163	irbp	-11.0741	0.0296404	0.263448
ENSDARG00000045289	gpr137c	-11.0725	0.0292207	0.263448
ENSDARG00000021794	hmmr	-11.0694	0.0316874	0.263448
ENSDARG00000044373	atg4c	-11.0654	0.0348691	0.272898
ENSDARG00000022918	tbcc	-11.0533	0.0315087	0.263448
ENSDARG00000014239	esyt1b	-11.0485	1.86556e-05	0.00290063
ENSDARG00000101260	GPATCH2	-11.0435	0.0306327	0.263448
ENSDARG00000091366	si:dkey-84k17.2	-11.0417	0.0303341	0.263448
ENSDARG00000002707	her11	-11.0314	0.0311	0.263448
ENSDARG00000094249	wu:fc17b08	-11.0303	0.0123953	0.215458
ENSDARG00000077396	tlcd2	-11.0191	0.0330605	0.26406
ENSDARG00000104955	BX294178.2	-11.0145	0.029507	0.263448
ENSDARG00000105046	ccnf	-11.0129	0.0288516	0.263448
ENSDARG00000096829	blvrb	-11.0113	0.0287901	0.263448
ENSDARG00000041110	dnajc3a	-11.0104	0.0347693	0.272345
ENSDARG00000078435	anapc13	-10.9982	0.0295251	0.263448
ENSDARG00000057238	si:dkey-30k6.5	-10.9896	0.0303087	0.263448
ENSDARG00000096026	si:dkey-4e4.1	-10.982	0.029167	0.263448
ENSDARG00000098464	CABZ01060490.1	-10.9814	0.0291247	0.263448
ENSDARG00000039613	poll	-10.975	0.0297152	0.263448
ENSDARG00000040111	pi4kb	-10.9748	0.0332766	0.265015
ENSDARG00000098074	trip4	-10.9665	0.031184	0.263448
ENSDARG00000038348	pigh	-10.9659	0.029631	0.263448
ENSDARG00000098190	CR383668.1	-10.9574	0.0291893	0.263448
ENSDARG00000031968	cpped1	-10.9474	0.0317361	0.263448
ENSDARG00000054320	ap2a1	-10.942	0.0356095	0.277528
ENSDARG00000070553	rnmt	-10.9419	0.0296541	0.263448
ENSDARG00000062114	papd7	-10.939	0.0342029	0.268359
ENSDARG00000055655	birc5b	-10.9181	0.0134621	0.218736
ENSDARG00000033437	rps6ka1	-10.9138	0.035458	0.276579
ENSDARG00000104574	pcsk6	-10.8868	0.0300013	0.263448
ENSDARG00000062008	hs2st1b	-10.8783	0.012582	0.215458
ENSDARG00000096855	BX649324.1	-10.8745	0.0125447	0.215458
ENSDARG00000100847	esrrb	-10.8591	0.0310749	0.263448
ENSDARG00000104296	CABZ01079986.1	-10.8576	0.0305229	0.263448
ENSDARG00000058127	hcfc2	-10.8531	0.0299265	0.263448
ENSDARG00000054032	rab24	-10.8469	0.0298557	0.263448
ENSDARG00000101544	BX004873.6	-10.8464	0.0123878	0.215458
ENSDARG00000101572	cep128	-10.8341	0.0122044	0.215458
ENSDARG00000100778	CR450780.3	-10.8314	0.0315175	0.263448
ENSDARG00000061757	rabgap1l	-10.8263	0.0303524	0.263448
ENSDARG00000100136	dcp1a	-10.825	0.030068	0.263448
ENSDARG00000078481	OGFOD3	-10.8234	0.029555	0.263448
ENSDARG00000037172	ddrgk1	-10.8178	0.0125683	0.215458
ENSDARG00000101556	si:ch1073-475a24.1	-10.8149	0.0312435	0.263448
ENSDARG00000017220	otud7b	-10.8025	0.0299704	0.263448
ENSDARG00000101457	cdc42ep4a	-10.8015	0.0326598	0.263616
ENSDARG00000055903	luc7l	-10.7938	0.0315123	0.263448
ENSDARG00000009851	wdr41	-10.7851	0.0195521	0.253335
ENSDARG00000037046	rad51b	-10.7629	0.0302702	0.263448
ENSDARG00000086494	znf970	-10.7556	0.0295339	0.263448
ENSDARG00000062055	rnf38	-10.7355	0.0167086	0.234398
ENSDARG00000101983	pkn2	-10.732	0.0323333	0.263616
ENSDARG00000006577	nadka	-10.7288	0.0304451	0.263448
ENSDARG00000055784	ptpn3	-10.727	0.0287778	0.263448
ENSDARG00000026630	mark3b	-10.7201	0.0325276	0.263616
ENSDARG00000003091	oclnb	-10.7186	0.033883	0.267476
ENSDARG00000098469	BX927290.1	-10.7182	0.0119574	0.21336
ENSDARG00000070166	zgc:153499	-10.7114	0.0293276	0.263448
ENSDARG00000105483	zgc:112234	-10.7087	0.0162723	0.232566
ENSDARG00000075975	slc45a3	-10.7076	0.0288088	0.263448
ENSDARG00000007711	rab3il1	-10.7034	0.0303262	0.263448
ENSDARG00000004979	elovl5	-10.7014	0.0283928	0.263448
ENSDARG00000029331	atxn7l3	-10.6978	0.0296177	0.263448
ENSDARG00000034138	shisa2a	-10.6851	1.18866e-06	0.000554451
ENSDARG00000100178	U1	-10.6678	0.0125971	0.215458
ENSDARG00000044485	sall4	-10.6641	0.00042425	0.0304448
ENSDARG00000069966	alox5b.3	-10.663	0.0285164	0.263448
ENSDARG00000100906	CU459186.3	-10.6556	0.0130005	0.21713
ENSDARG00000105219	BX928743.2	-10.6466	0.0283679	0.263448
ENSDARG00000025094	edem1	-10.6401	0.0289487	0.263448
ENSDARG00000077101	zbtb10	-10.6309	0.0286958	0.263448
ENSDARG00000101018	PTDSS2	-10.6076	0.0285769	0.263448
ENSDARG00000056677	BX530018.2	-10.602	0.0290319	0.263448
ENSDARG00000094992	otx1b	-10.5977	0.000115386	0.0121753
ENSDARG00000079328	pgbd4	-10.5918	0.0356531	0.277626
ENSDARG00000044575	vars	-10.5511	0.0290431	0.263448
ENSDARG00000088515	st6gal2b	-10.5489	0.0340726	0.267787
ENSDARG00000101548	si:dkey-47k16.4	-10.5404	0.0130136	0.21713
ENSDARG00000101246	mtmr4	-10.5349	0.0309217	0.263448
ENSDARG00000075904	rfx1b	-10.5301	0.0282258	0.263448
ENSDARG00000016093	qtrtd1	-10.5125	0.0140952	0.218736
ENSDARG00000009830	hdlbpa	-10.4927	0.000107268	0.0116361
ENSDARG00000093797	BX005254.1	-10.4841	0.0298965	0.263448
ENSDARG00000101114	zgc:163040	-10.4808	0.0126964	0.215458
ENSDARG00000097441	CU855930.1	-10.4799	0.0130639	0.21713
ENSDARG00000095867	si:ch73-132k15.2	-10.478	0.0114135	0.2096
ENSDARG00000100082	CABZ01052431.1	-10.476	0.0310407	0.263448
ENSDARG00000087330	maza	-10.4752	0.0287503	0.263448
ENSDARG00000087483	si:dkey-226l10.6	-10.4637	0.0291477	0.263448
ENSDARG00000031126	notum1a	-10.4618	0.000864943	0.0482253
ENSDARG00000086856	stk35	-10.445	0.0298598	0.263448
ENSDARG00000068846	si:ch73-95l15.3	-10.4317	0.0392399	0.29786
ENSDARG00000035151	si:dkey-261j4.3	-10.4216	0.0117062	0.212025
ENSDARG00000101460	si:dkey-233e3.3	-10.4215	0.0300431	0.263448
ENSDARG00000061213	rabep2	-10.4206	0.0311235	0.263448
ENSDARG00000026448	med29	-10.4148	0.0290729	0.263448
ENSDARG00000103628	CU499333.1	-10.4099	0.0323748	0.263616
ENSDARG00000068593	CU326366.2	-10.4079	0.0286916	0.263448
ENSDARG00000077323	thap4	-10.4007	0.0280742	0.263448
ENSDARG00000104278	slc2a8	-10.3938	0.028529	0.263448
ENSDARG00000102642	znf1139	-10.3726	0.0288055	0.263448
ENSDARG00000103144	ppp1r21	-10.3689	0.02853	0.263448
ENSDARG00000099004	RCAN1	-10.3671	0.0117009	0.212025
ENSDARG00000100896	znf973	-10.3563	0.028489	0.263448
ENSDARG00000101533	znf1167	-10.3525	0.0151112	0.223399
ENSDARG00000069869	zgc:113030	-10.3503	0.0253847	0.263448
ENSDARG00000105417	CU695207.1	-10.3489	0.0295099	0.263448
ENSDARG00000059816	zgc:136864	-10.3395	0.0279566	0.263448
ENSDARG00000052512	tsga10	-10.326	0.0288604	0.263448
ENSDARG00000089538	rnf166	-10.3222	0.0106543	0.203677
ENSDARG00000013222	slc35a3a	-10.317	0.0284928	0.263448
ENSDARG00000102681	BX664605.3	-10.3144	0.0139889	0.218736
ENSDARG00000032765	net1	-10.3118	0.0131482	0.21713
ENSDARG00000103959	pak1	-10.3017	0.0275048	0.263448
ENSDARG00000096792	BX004999.1	-10.288	0.0273916	0.263448
ENSDARG00000032769	slc38a9	-10.2821	0.000396816	0.0292881
ENSDARG00000055989	tmem161b	-10.2801	0.0325562	0.263616
ENSDARG00000011515	orai1a	-10.2571	0.0273582	0.263448
ENSDARG00000098687	pygo1	-10.254	0.0135662	0.218736
ENSDARG00000056795	serpine1	-10.2497	0.0276343	0.263448
ENSDARG00000029501	gsk3aa	-10.2145	0.028385	0.263448
ENSDARG00000011932	prkcbp1l	-10.2142	0.033875	0.267476
ENSDARG00000102959	zgc:171220	-10.206	1.14853e-05	0.00194812
ENSDARG00000055070	borcs7	-10.1976	0.0279141	0.263448
ENSDARG00000088449	wu:fb55g09	-10.1893	0.0334815	0.265829
ENSDARG00000035129	zgc:101858	-10.1888	0.0290125	0.263448
ENSDARG00000006640	eomesa	-10.1759	0.0127562	0.215585
ENSDARG00000015589	ankrd33bb	-10.1539	0.0293879	0.263448
ENSDARG00000001558	kifc1	-10.1508	8.21972e-06	0.00167479
ENSDARG00000100056	scaf8	-10.1479	0.0329603	0.26406
ENSDARG00000100549	TMEM38B	-10.1434	0.0299669	0.263448
ENSDARG00000015901	ptbp2b	-10.1047	0.00463369	0.132195
ENSDARG00000092651	si:dkey-57a22.11	-10.0877	0.0034943	0.111257
ENSDARG00000089954	si:ch211-189e2.3	-10.0676	0.0328544	0.26406
ENSDARG00000034105	mtus1b	-10.0617	0.0327791	0.263845
ENSDARG00000097948	BX901883.3	-10.0571	0.0321417	0.263616
ENSDARG00000104251	prdm10	-10.0521	0.0350974	0.273995
ENSDARG00000103784	U1	-10.0404	0.0149805	0.223248
ENSDARG00000055930	zc3h7b	-10.0341	0.0372963	0.286539
ENSDARG00000088178	tp53inp2	-10.0201	0.0358143	0.278247
ENSDARG00000103348	si:dkey-176f19.7	-10.0116	0.0323884	0.263616
ENSDARG00000027143	aptx	-9.99229	0.0327224	0.263616
ENSDARG00000094410	si:dkey-4c15.14	-9.95523	0.00476556	0.133507
ENSDARG00000008184	mia3	-9.95165	0.00294476	0.0992087
ENSDARG00000101935	BX088707.2	-9.94355	0.0165377	0.234112
ENSDARG00000103512	CABZ01033178.1	-9.94107	0.0150682	0.223399
ENSDARG00000102586	zgc:152938	-9.94101	0.0340243	0.267633
ENSDARG00000018411	mknk1	-9.91068	0.0364467	0.280769
ENSDARG00000009494	xrcc1	-9.88531	0.0356816	0.277626
ENSDARG00000088420	HIST1H4E	-9.88435	0.0176073	0.241602
ENSDARG00000104192	BX465848.2	-9.87812	0.034933	0.273169
ENSDARG00000102750	cdh1	-9.8623	0.0381822	0.292208
ENSDARG00000099245	CABZ01081752.1	-9.85997	0.0209641	0.261812
ENSDARG00000099607	si:ch73-160p18.4	-9.8398	0.0176533	0.241602
ENSDARG00000019810	nfe2l3	-9.8378	0.00675167	0.162119
ENSDARG00000088523	si:dkey-5i16.5	-9.80004	0.0360802	0.278867
ENSDARG00000102419	azi2	-9.78133	0.0200893	0.257566
ENSDARG00000055753	suv39h1b	-9.781	0.014488	0.218842
ENSDARG00000033436	mboat7	-9.73597	0.00435866	0.127527
ENSDARG00000087092	CABZ01057488.1	-9.7315	0.0380016	0.291065
ENSDARG00000007722	nudt8	-9.72092	0.0382779	0.2927
ENSDARG00000100568	si:ch211-209j12.3	-9.70705	0.021393	0.263448
ENSDARG00000094597	CR383662.4	-9.70221	0.0392185	0.29786
ENSDARG00000098122	BX005085.2	-9.68655	0.0395959	0.300317
ENSDARG00000100404	CABZ01002768.2	-9.68107	0.0390778	0.297354
ENSDARG00000069313	oxa1l	-9.66022	0.0143619	0.218736
ENSDARG00000103770	ARMC6	-9.64887	0.0433747	0.320972
ENSDARG00000103970	CABZ01066717.2	-9.56359	0.0112544	0.207531
ENSDARG00000104985	CR847850.2	-9.54667	0.0235317	0.263448
ENSDARG00000103613	CABZ01072359.1	-9.53958	0.0433682	0.320972
ENSDARG00000079122	tmx2a	-9.50653	0.0442129	0.326315
ENSDARG00000012113	c19h1orf109	-9.50081	0.0433842	0.320972
ENSDARG00000077712	zgc:113886	-9.48223	8.7397e-06	0.0016986
ENSDARG00000102062	CU182823.1	-9.40205	0.0238169	0.263448
ENSDARG00000039910	rbm42	-9.4001	0.0253951	0.263448
ENSDARG00000104184	znf1098	-9.38206	0.046552	0.339549
ENSDARG00000053215	me1	-9.35419	0.0481236	0.346943
ENSDARG00000044304	prrc1	-9.35359	0.015011	0.223346
ENSDARG00000046002	necap2	-9.34183	0.0489107	0.350569
ENSDARG00000105697	CABZ01063884.1	-9.3279	0.0476182	0.344632
ENSDARG00000036247	tmem144b	-9.3059	0.0118183	0.212025
ENSDARG00000023237	syne3	-9.29052	0.0492661	0.352457
ENSDARG00000078728	znf1068	-9.25203	0.0321309	0.263616
ENSDARG00000099556	CU929079.1	-9.24883	0.026457	0.263448
ENSDARG00000095635	si:dkey-261j4.5	-9.22413	0.0270697	0.263448
ENSDARG00000006240	slc27a1a	-9.21798	0.0303429	0.263448
ENSDARG00000098693	CABZ01066717.1	-9.20458	0.0289112	0.263448
ENSDARG00000060113	znf395a	-9.1855	4.30764e-07	0.000267906
ENSDARG00000071465	lrrc39	-9.12959	0.0309653	0.263448
ENSDARG00000088508	CABZ01117519.1	-9.09536	0.0310017	0.263448
ENSDARG00000075366	HIST1H4D	-9.09438	0.0310342	0.263448
ENSDARG00000098607	BX511182.1	-9.063	0.0327009	0.263616
ENSDARG00000104186	fbxo43	-9.05377	0.0212806	0.263448
ENSDARG00000070470	sh3rf1	-9.01384	0.0461885	0.33822
ENSDARG00000100004	U1	-8.94858	0.0423702	0.316776
ENSDARG00000102492	Metazoa_SRP	-8.61466	0.0470838	0.342091
ENSDARG00000045605	ticrr	-8.57452	0.0425037	0.317468
ENSDARG00000070028	tmem41aa	-8.22859	0.00168941	0.0712632
ENSDARG00000030465	tmem263	-8.15553	0.0251501	0.263448
ENSDARG00000105532	znf16l	-7.97017	0.0171426	0.239049
ENSDARG00000027491	uros	-7.94219	0.0050382	0.137431
ENSDARG00000001578	echs1	-7.94209	0.000291843	0.0229402
ENSDARG00000013694	tmem110	-7.9201	0.023069	0.263448
ENSDARG00000038802	cenpl	-7.85544	0.000404313	0.0294675
ENSDARG00000027649	cpsf3	-7.7495	0.0082628	0.181587
ENSDARG00000105382	zgc:163040	-7.74111	0.0423772	0.316776
ENSDARG00000105468	zgc:112234	-7.62453	0.0378901	0.290449
ENSDARG00000105353	zgc:163040	-7.62399	0.0489271	0.350569
ENSDARG00000013004	tdg.1	-7.43058	0.0474305	0.344074
ENSDARG00000102365	tceb3	-7.17144	0.036996	0.28453
ENSDARG00000016302	upf1	-7.00173	0.0399222	0.302055
ENSDARG00000051726	CU302436.1	-6.8508	0.0468196	0.341234
ENSDARG00000099453	elof1	-6.8255	0.0475713	0.344632
ENSDARG00000097103	zgc:165555	-6.78819	0.0420935	0.315414
ENSDARG00000034825	uspl1	-6.76945	0.00814067	0.181587
ENSDARG00000020377	eif4g2a	-6.70862	0.0126895	0.215458
ENSDARG00000015823	vps26b	-6.67122	0.0290348	0.263448
ENSDARG00000102070	tbc1d10aa	-6.43391	0.0127443	0.215585
ENSDARG00000035680	zgc:113424	-6.42783	4.61875e-06	0.001338
ENSDARG00000003655	tmem59l	-6.17155	0.0432759	0.320972
ENSDARG00000052480	pdcd11	-6.01996	0.00746929	0.172052
ENSDARG00000040503	sb:cb81	-6.00511	0.043031	0.32038
ENSDARG00000043137	cdca8	-5.88373	0.00156548	0.0688884
ENSDARG00000034080	plcd1b	-5.87402	0.00611556	0.154793
ENSDARG00000012485	aurka	-5.79123	0.00647325	0.158461
ENSDARG00000098622	ccne1	-5.78874	0.00059876	0.038523
ENSDARG00000021924	hsp70.3	-5.60194	0.00307307	0.102104
ENSDARG00000005536	ubr7	-5.4247	0.0188977	0.249883
ENSDARG00000103787	chd1	-5.37912	0.0287578	0.263448
ENSDARG00000004806	grwd1	-5.34125	0.0416876	0.313127
ENSDARG00000079626	elf2b	-5.32735	0.0161777	0.231831
ENSDARG00000009862	dcps	-5.32453	0.0300109	0.263448
ENSDARG00000055510	ypel3	-5.23896	0.00943287	0.193864
ENSDARG00000044774	pou5f3	-5.17929	0.00104272	0.0528672
ENSDARG00000051923	ccnb1	-4.94656	0.000141538	0.0138996
ENSDARG00000104225	ndel1b	-4.7719	0.00103908	0.0528672
ENSDARG00000070286	HIST1H2AL	-4.76107	0.027535	0.263448
ENSDARG00000058471	plk1	-4.6545	0.0101404	0.198019
ENSDARG00000101637	ccnd1	-4.60989	0.00897884	0.18951
ENSDARG00000025226	znf668	-4.60691	0.0241657	0.263448
ENSDARG00000055133	cenpf	-4.55957	0.024891	0.263448
ENSDARG00000075113	nanog	-4.52992	0.00617247	0.154793
ENSDARG00000006010	bmi1a	-4.49666	0.0322755	0.263616
ENSDARG00000007329	tbx16	-4.49366	0.0065669	0.159677
ENSDARG00000043963	si:ch211-241j12.3	-4.2722	3.38313e-08	3.15612e-05
ENSDARG00000105409	HIST1H4G	-4.17723	0.0183013	0.24724
ENSDARG00000075855	adgre10	-4.10114	0.0400564	0.302825
ENSDARG00000070822	cnp	-3.88677	0.0249888	0.263448
ENSDARG00000098739	CABZ01090031.1	-3.86528	0.00734901	0.170167
ENSDARG00000028295	mkrn4	-3.73298	0.0270555	0.263448
ENSDARG00000003681	eif5	-3.57705	0.0187794	0.249883
ENSDARG00000098970	CU459186.1	-3.56025	0.0156313	0.228206
ENSDARG00000041394	dnajb1b	-3.55949	0.00916687	0.191465
ENSDARG00000102076	zgc:158852	-3.538	0.00225769	0.0844584
ENSDARG00000022280	brd2a	-3.53013	0.0226761	0.263448
ENSDARG00000029510	timm17a	-3.44649	0.0302666	0.263448
ENSDARG00000061187	cbx5	-3.33337	4.73299e-06	0.001338
ENSDARG00000093129	si:rp71-45k5.2	-3.32635	0.0291105	0.263448
ENSDARG00000077620	cdca7a	-3.3114	1.53425e-05	0.00251106
ENSDARG00000105484	FP325123.9	-3.25632	0.0374167	0.287056
ENSDARG00000036180	ccnb2	-3.2444	5.2103e-06	0.00137034
ENSDARG00000008859	mylipa	-3.22723	3.95229e-05	0.00534361
ENSDARG00000089737	zgc:163040	-3.20116	0.00672244	0.162051
ENSDARG00000090337	pprc1	-3.1974	0.00350681	0.111276
ENSDARG00000014329	npm1a	-3.17154	7.01465e-06	0.00163742
ENSDARG00000078654	tpx2	-3.14327	7.13565e-05	0.00842639
ENSDARG00000015111	ddx39ab	-3.07295	0.0330203	0.26406
ENSDARG00000038066	kpna2	-2.97086	0.0283562	0.263448
ENSDARG00000037158	rcc1	-2.90955	5.54622e-05	0.00680798
ENSDARG00000035622	xbp1	-2.87274	0.0248349	0.263448
ENSDARG00000012820	nop56	-2.82928	9.38104e-06	0.00178603
ENSDARG00000012199	gpt2	-2.81997	0.00809194	0.181031
ENSDARG00000051798	brd1b	-2.78553	0.0350456	0.273819
ENSDARG00000040725	zgc:114130	-2.78353	6.47315e-05	0.0078426
ENSDARG00000006003	mycla	-2.70693	0.00827255	0.181587
ENSDARG00000034768	phf3	-2.68737	0.0108648	0.206054
ENSDARG00000104173	tufm	-2.67826	0.0385131	0.294258
ENSDARG00000056892	mpp6a	-2.66997	0.0324606	0.263616
ENSDARG00000057912	eif1axb	-2.64706	0.00528185	0.142412
ENSDARG00000103846	hspa5	-2.6276	0.000419972	0.0303715
ENSDARG00000055630	foxh1	-2.59018	0.00169583	0.0712632
ENSDARG00000010721	2018-09-06	-2.53122	0.0175172	0.241385
ENSDARG00000016484	dkc1	-2.52073	1.65765e-05	0.00262105
ENSDARG00000040510	ca15b	-2.47191	2.28946e-05	0.00333725
ENSDARG00000002591	ruvbl1	-2.39752	0.0237398	0.263448
ENSDARG00000026476	tia1l	-2.33241	0.0484963	0.348553
ENSDARG00000104353	nop58	-2.31903	0.000645012	0.0406575
ENSDARG00000077473	mych	-2.30104	0.0495327	0.354093
ENSDARG00000035325	srsf7a	-2.2972	0.0285668	0.263448
ENSDARG00000006408	hmgb3b	-2.26734	0.00159668	0.0692809
ENSDARG00000105231	setd8a	-2.24495	0.0332474	0.265015
ENSDARG00000003860	cbx3a	-2.24314	0.0099084	0.19718
ENSDARG00000038074	ergic3	-2.2381	0.0249694	0.263448
ENSDARG00000002403	nusap1	-2.22615	0.0165339	0.234112
ENSDARG00000053912	fbl	-2.21002	0.0216929	0.263448
ENSDARG00000040161	zgc:92287	-2.19012	0.0478531	0.345795
ENSDARG00000095743	sox11b	-2.18096	0.0433858	0.320972
ENSDARG00000057676	golga7	-2.12062	0.00389302	0.119271
ENSDARG00000024870	BX248324.1	-2.0847	0.00437437	0.127527
ENSDARG00000051854	cdt1	-2.07971	0.0336515	0.266498
ENSDARG00000006487	anp32a	-2.07912	0.0156881	0.228244
ENSDARG00000040764	id1	-2.03473	0.0132508	0.217533
ENSDARG00000070472	arf5	-2.02841	0.00567114	0.146945
ENSDARG00000022813	dnd1	-2.02715	1.26227e-06	0.00056075
ENSDARG00000074656	ctss2.1	-1.99605	0.0080466	0.180449
ENSDARG00000078754	gra	-1.97287	5.58182e-06	0.00137034
ENSDARG00000020504	h3f3b.1	-1.9595	0.000634826	0.0404628
ENSDARG00000032808	tdrd7a	-1.93883	0.000131528	0.0131938
ENSDARG00000004757	ybx1	-1.92536	0.00325127	0.105316
ENSDARG00000071426	lrrc59	-1.9038	0.0172398	0.23958
ENSDARG00000043154	ucp2	-1.86497	0.0260475	0.263448
ENSDARG00000058479	zgc:110425	-1.83484	0.0457341	0.33542
ENSDARG00000011094	ccna2	-1.79359	0.00353197	0.111694
ENSDARG00000098574	srsf11	-1.78537	0.0405289	0.305407
ENSDARG00000003941	rrs1	-1.78408	0.0479259	0.346053
ENSDARG00000055389	si:dkey-67c22.2	-1.7393	0.018987	0.250183
ENSDARG00000008803	marcksb	-1.7338	0.00764457	0.173519
ENSDARG00000002710	ncl	-1.73368	0.00728531	0.169488
ENSDARG00000006527	brd3a	-1.71525	0.0205721	0.258709
ENSDARG00000070545	top1l	-1.7135	0.0445804	0.328249
ENSDARG00000024746	hsp90aa1.2	-1.63171	0.0144064	0.218736
ENSDARG00000014373	ddx4	-1.55599	0.00257348	0.0917765
ENSDARG00000075421	pttg1	-1.55034	0.0439727	0.324799
ENSDARG00000041065	hspb1	-1.54491	0.0430287	0.32038
ENSDARG00000052674	csnk1a1	-1.52593	0.0396655	0.300601
ENSDARG00000092115	eif4a1a	-1.46702	0.0222341	0.263448
ENSDARG00000029818	srsf5a	-1.40417	0.0497244	0.355191
ENSDARG00000054804	anp32e	-1.3079	0.0447479	0.329107
ENSDARG00000071403	oaz1a	-1.30765	0.0300267	0.263448
ENSDARG00000035993	sumo3b	-1.27646	0.0187395	0.249883
ENSDARG00000068255	nanos3	-1.23915	5.93849e-07	0.000314014
ENSDARG00000041959	cxcr4b	-1.0999	0.00645077	0.158461
ENSDARG00000102892	h1m	-1.01004	0.0309071	0.263448
ENSDARG00000041155	morf4l1	1.24197	0.0470441	0.342069
ENSDARG00000043608	eif4ebp1	1.25264	0.0274841	0.263448
ENSDARG00000045514	atp5c1	1.27711	0.0230788	0.263448
ENSDARG00000058451	rpl6	1.27893	0.0401309	0.303143
ENSDARG00000040440	snrpd2	1.29062	0.0286192	0.263448
ENSDARG00000003526	psma5	1.39781	0.0418086	0.313783
ENSDARG00000052082	gabarapb	1.39827	0.0391938	0.29786
ENSDARG00000063100	psmd14	1.4409	0.0246443	0.263448
ENSDARG00000102317	rpl26	1.47596	0.0286356	0.263448
ENSDARG00000037962	psmb7	1.49289	0.0165944	0.234398
ENSDARG00000007320	rpl7	1.51686	0.048333	0.347701
ENSDARG00000010965	psma8	1.52887	0.042791	0.319358
ENSDARG00000076836	gpx4b	1.54986	0.0206274	0.258709
ENSDARG00000060697	kmt2bb	1.57558	0.0498407	0.355749
ENSDARG00000013307	rpl19	1.58517	0.00416152	0.124035
ENSDARG00000006316	rpl23a	1.61249	0.0299562	0.263448
ENSDARG00000054818	rpl32	1.72408	0.0226165	0.263448
ENSDARG00000019181	rpsa	1.75716	0.013737	0.218736
ENSDARG00000099499	ndufa4l	1.76206	0.0461831	0.33822
ENSDARG00000025972	mcts1	1.7871	0.039015	0.297129
ENSDARG00000038608	sdhc	1.80685	0.0476703	0.344741
ENSDARG00000042337	chrac1	1.85337	0.0065726	0.159677
ENSDARG00000101216	meaf6	1.88285	0.0104778	0.201956
ENSDARG00000053217	cox7a2a	1.89381	0.0272262	0.263448
ENSDARG00000044093	rpl13a	1.95353	0.031609	0.263448
ENSDARG00000053457	rpl23	1.96556	0.0240445	0.263448
ENSDARG00000090309	ubxn1	1.97673	0.0277392	0.263448
ENSDARG00000011648	snrpd1	1.98308	0.0145207	0.218842
ENSDARG00000087636	hmgn6	1.98593	0.00503467	0.137431
ENSDARG00000098458	RPL37A	2.04746	0.005702	0.146945
ENSDARG00000007264	gbas	2.10671	0.0469106	0.34163
ENSDARG00000101560	psma1	2.16025	0.0164021	0.233255
ENSDARG00000057882	arpc3	2.16229	0.0251225	0.263448
ENSDARG00000017049	adsl	2.17545	0.0373186	0.286539
ENSDARG00000062326	hmgn7	2.17659	0.00397879	0.120514
ENSDARG00000038030	rbx1	2.19351	0.014487	0.218842
ENSDARG00000100588	rpl36	2.22175	0.0244795	0.263448
ENSDARG00000053194	pdzd11	2.23228	0.0148822	0.222494
ENSDARG00000015385	ndufs3	2.24172	0.030207	0.263448
ENSDARG00000052746	grinab	2.27117	0.0194648	0.252555
ENSDARG00000095921	CABZ01061884.1	2.27425	0.0324963	0.263616
ENSDARG00000058504	ap1s2	2.33545	0.0172093	0.23958
ENSDARG00000038900	acadm	2.35209	0.013013	0.21713
ENSDARG00000042905	rpl10a	2.35981	0.0136955	0.218736
ENSDARG00000033009	h3f3c	2.37418	0.00458425	0.131185
ENSDARG00000077291	rps2	2.41655	0.000702285	0.0419975
ENSDARG00000031511	psmb2	2.48057	0.0228242	0.263448
ENSDARG00000019230	rpl7a	2.52648	0.00610788	0.154793
ENSDARG00000098250	cox7b	2.54232	0.0144972	0.218842
ENSDARG00000059128	uqcrh	2.58096	0.048054	0.34671
ENSDARG00000060036	aimp1	2.62815	0.0135287	0.218736
ENSDARG00000014690	rps4x	2.6385	0.00143872	0.0654722
ENSDARG00000028889	ndufb10	2.64477	0.00261892	0.0920662
ENSDARG00000024278	adh8b	2.70453	0.0186505	0.249883
ENSDARG00000052840	ndufs4	2.75907	0.0176639	0.241602
ENSDARG00000091402	eif2b1	2.90498	0.0320518	0.263616
ENSDARG00000023298	rps27.1	3.0546	0.00493187	0.136512
ENSDARG00000019332	ndufb4	3.23198	0.00432013	0.127527
ENSDARG00000021193	coro1cb	3.23403	0.0283619	0.263448
ENSDARG00000025147	cd63	3.27958	0.0326712	0.263616
ENSDARG00000016979	pmpcb	3.30482	0.0188947	0.249883
ENSDARG00000091771	lysmd2	3.42826	0.0216293	0.263448
ENSDARG00000051783	rplp0	3.44218	0.047216	0.342785
ENSDARG00000104031	mrpl33	3.47984	0.0244961	0.263448
ENSDARG00000087897	h2afy2	3.53194	0.0140265	0.218736
ENSDARG00000010316	qars	3.56102	0.0290532	0.263448
ENSDARG00000061048	ranbp9	3.70147	0.0333206	0.265015
ENSDARG00000006290	ndufs5	3.80838	0.0483404	0.347701
ENSDARG00000035873	fjx1	3.86942	0.0230097	0.263448
ENSDARG00000103766	cyp2aa7	4.40446	0.0225723	0.263448
ENSDARG00000016457	irf9	4.74099	0.0432668	0.320972
ENSDARG00000042338	lpar2a	5.57308	0.0112564	0.207531
ENSDARG00000018010	crtap	5.78259	0.048268	0.347701
ENSDARG00000087508	si:ch211-39i22.1	5.78907	0.0168471	0.235985
ENSDARG00000035679	si:rp71-45k5.4	5.9429	0.00468712	0.132838
ENSDARG00000019496	esd	6.23622	0.00963033	0.195002
ENSDARG00000060489	mrpl32	7.34501	0.000398713	0.0292881
ENSDARG00000079391	mrpl42	7.37315	0.00847084	0.182481
ENSDARG00000018022	msh2	8.07052	0.0256239	0.263448
ENSDARG00000016256	nudt3a	8.09836	0.0291813	0.263448
ENSDARG00000019693	clcn5a	8.17243	0.013817	0.218736
ENSDARG00000075972	csrnp2	8.36078	0.0246242	0.263448
ENSDARG00000033144	psme2	8.51098	0.00433758	0.127527
ENSDARG00000032708	arl4cb	8.5724	0.029805	0.263448
ENSDARG00000069013	prdx4	9.02587	0.0200818	0.257566
ENSDARG00000031683	fosab	9.26738	3.71952e-07	0.000247853
ENSDARG00000036571	sema3e	9.51958	0.0469789	0.341861
ENSDARG00000075459	ptpn20	9.57642	0.046473	0.339549
ENSDARG00000093473	CU466287.1	9.60573	0.0447675	0.329107
ENSDARG00000099281	si:dkey-112e7.2	9.62224	0.0131565	0.21713
ENSDARG00000005128	rnaseh2b	9.62275	0.000700025	0.0419975
ENSDARG00000088463	FO904873.1	9.68211	0.0430762	0.320461
ENSDARG00000097615	si:ch211-108d22.2	9.68969	0.0433784	0.320972
ENSDARG00000096849	si:dkey-16p21.8	9.72971	0.043024	0.32038
ENSDARG00000094385	si:dkey-85k15.6	9.76996	0.0407912	0.306888
ENSDARG00000098924	suz12b	9.82279	0.0407514	0.306836
ENSDARG00000053966	cyp17a2	9.85129	0.0398473	0.301734
ENSDARG00000095556	CR318588.4	9.85813	0.0404716	0.305222
ENSDARG00000099630	BX510915.1	9.86699	0.0386083	0.294743
ENSDARG00000090975	si:dkey-62k3.5	9.93878	0.0203173	0.258582
ENSDARG00000103251	sh3pxd2b	10.0139	0.0175471	0.241441
ENSDARG00000053835	plekhh1	10.0224	0.0361656	0.279295
ENSDARG00000058873	ptpdc1b	10.0339	0.0362141	0.279439
ENSDARG00000037891	mlx	10.0763	0.0148818	0.222494
ENSDARG00000042608	ICA1	10.1333	0.0334131	0.265512
ENSDARG00000071045	si:rp71-1k13.6	10.1695	0.04225	0.316332
ENSDARG00000101340	CST7	10.2576	0.0317336	0.263448
ENSDARG00000086550	dbf4b	10.2667	0.0363039	0.2799
ENSDARG00000100421	znf1129	10.3356	0.0164314	0.233315
ENSDARG00000093852	si:dkey-19a16.1	10.3593	0.0326554	0.263616
ENSDARG00000045308	pola1	10.3807	0.031864	0.263616
ENSDARG00000013082	uap1l1	10.3986	0.0359612	0.278247
ENSDARG00000100011	strn	10.4247	0.0324043	0.263616
ENSDARG00000075805	si:dkey-219c3.2	10.5066	0.0319955	0.263616
ENSDARG00000062745	socs5b	10.5633	0.0319276	0.263616
ENSDARG00000089107	si:ch1073-189o9.1	10.5728	0.0317281	0.263448
ENSDARG00000090232	clpb	10.594	0.0131714	0.21713
ENSDARG00000062390	cdc42ep5	10.6361	0.0344556	0.270115
ENSDARG00000039130	cdkn3	10.639	0.0316759	0.263448
ENSDARG00000022772	OSBP2	10.6415	0.0315934	0.263448
ENSDARG00000046124	rab11fip1a	10.6468	0.0336403	0.266498
ENSDARG00000104835	map3k4	10.6665	0.0332447	0.265015
ENSDARG00000018921	fam84a	10.6682	0.0166573	0.234398
ENSDARG00000018817	bdnf	10.7371	0.0323551	0.263616
ENSDARG00000039832	gsta.2	10.7396	0.0137979	0.218736
ENSDARG00000052332	ftr98	10.7609	0.0155336	0.227492
ENSDARG00000088959	pdxka	10.7797	0.0321695	0.263616
ENSDARG00000086309	erlec1	10.7819	0.0358511	0.278247
ENSDARG00000037101	mtmr7a	10.8435	0.0328785	0.26406
ENSDARG00000057286	swap70b	10.8533	0.0329371	0.26406
ENSDARG00000105286	ddx54	10.8752	0.0151343	0.223399
ENSDARG00000052091	rbpjb	10.8759	0.0339973	0.267633
ENSDARG00000002293	si:ch211-197g15.9	10.8793	0.0341398	0.268089
ENSDARG00000036501	rab39bb	10.8875	0.0143623	0.218736
ENSDARG00000068465	zgc:136254	10.8913	0.033041	0.26406
ENSDARG00000075853	sh3kbp1	10.9065	0.0330464	0.26406
ENSDARG00000054177	adgra1a	10.9251	0.0329595	0.26406
ENSDARG00000077506	tjp1a	10.9349	0.0358954	0.278247
ENSDARG00000091003	il34	10.942	0.0339183	0.267476
ENSDARG00000000853	dstyk	10.9651	0.0186162	0.249883
ENSDARG00000029473	gstm.2	11.0029	0.0333222	0.265015
ENSDARG00000035152	ap2b1	11.0056	0.0325124	0.263616
ENSDARG00000029865	rassf2a	11.012	0.0321952	0.263616
ENSDARG00000000568	ell	11.0211	0.0327	0.263616
ENSDARG00000102746	tmem39a	11.0603	0.0319612	0.263616
ENSDARG00000057899	zgc:114081	11.0729	0.031992	0.263616
ENSDARG00000059048	mpzl1l	11.0877	0.0318949	0.263616
ENSDARG00000056247	bricd5	11.1014	0.0138365	0.218736
ENSDARG00000102887	abhd4	11.1101	0.0339073	0.267476
ENSDARG00000102724	zgc:153039	11.1101	0.031585	0.263448
ENSDARG00000027112	ephb4b	11.1163	0.0324892	0.263616
ENSDARG00000062562	egln2	11.1227	0.0322522	0.263616
ENSDARG00000024306	zbed4	11.1446	0.0368379	0.283548
ENSDARG00000006719	specc1la	11.1514	0.0316375	0.263448
ENSDARG00000105394	gemin6	11.1583	0.0140047	0.218736
ENSDARG00000091627	si:dkey-271j15.3	11.1882	0.0156146	0.228206
ENSDARG00000092166	si:dkey-147f3.8	11.1902	0.0142064	0.218736
ENSDARG00000005274	rad52	11.2138	0.03133	0.263448
ENSDARG00000076229	mkl1b	11.2158	0.0324979	0.263616
ENSDARG00000046107	caskin1	11.2209	0.0309964	0.263448
ENSDARG00000079290	si:ch211-162k9.5	11.2239	0.0156823	0.228244
ENSDARG00000007175	recql	11.2395	0.0148654	0.222494
ENSDARG00000063438	srebf2	11.243	0.0314641	0.263448
ENSDARG00000003142	dachc	11.2434	0.0159873	0.229743
ENSDARG00000013613	anxa13l	11.2533	0.0312282	0.263448
ENSDARG00000070835	tnnc2	11.2714	0.0133354	0.217873
ENSDARG00000099464	FAM19A2	11.2751	0.0131372	0.21713
ENSDARG00000070846	dazap1	11.2795	0.0307999	0.263448
ENSDARG00000038228	sepw2a	11.2884	0.0307666	0.263448
ENSDARG00000015887	b2ml	11.2934	0.0305068	0.263448
ENSDARG00000069082	rnmtl1b	11.2972	0.0307899	0.263448
ENSDARG00000103148	pvrl4	11.3089	0.0310527	0.263448
ENSDARG00000097546	si:ch211-40k21.9	11.3251	0.0317087	0.263448
ENSDARG00000058958	TRIM35	11.3287	0.030696	0.263448
ENSDARG00000061197	armc7	11.3495	0.0317178	0.263448
ENSDARG00000029905	phyhd1	11.3666	0.0311809	0.263448
ENSDARG00000052950	arhgap23a	11.3749	0.0307523	0.263448
ENSDARG00000063624	gfm1	11.3802	0.0141394	0.218736
ENSDARG00000036844	tsen54	11.3805	0.0307017	0.263448
ENSDARG00000058502	olah	11.3893	0.031375	0.263448
ENSDARG00000087402	TPM1	11.3899	0.0359701	0.278247
ENSDARG00000030532	ARHGEF12	11.3948	0.0307031	0.263448
ENSDARG00000079939	jmjd1cb	11.3949	0.030807	0.263448
ENSDARG00000041428	yrdc	11.4118	0.0311512	0.263448
ENSDARG00000021859	erap1b	11.4142	0.0336368	0.266498
ENSDARG00000075116	sall2	11.4241	0.0132144	0.217421
ENSDARG00000027529	hmox1a	11.4287	0.0305084	0.263448
ENSDARG00000003867	cdk20	11.4599	0.0133955	0.218092
ENSDARG00000041735	tmem237a	11.4659	0.0135769	0.218736
ENSDARG00000026682	zgc:101583	11.4784	0.030005	0.263448
ENSDARG00000063882	cox19	11.4904	0.0158333	0.229362
ENSDARG00000100825	calm3a	11.4907	0.0298759	0.263448
ENSDARG00000016059	rab5b	11.4926	0.0307995	0.263448
ENSDARG00000074806	afap1l2	11.4979	0.0132679	0.217533
ENSDARG00000104726	si:ch211-162e15.3	11.5193	0.0123544	0.215458
ENSDARG00000061786	klhl2	11.5221	0.0294821	0.263448
ENSDARG00000074671	nptx1l	11.5247	0.0295967	0.263448
ENSDARG00000039652	si:dkey-235d18.5	11.5294	0.0287536	0.263448
ENSDARG00000069545	atg12	11.5617	0.0130816	0.21713
ENSDARG00000093659	entpd5b	11.5663	0.0283761	0.263448
ENSDARG00000055295	cyb561d1	11.5726	0.0288462	0.263448
ENSDARG00000008491	RDH13	11.5735	0.0284466	0.263448
ENSDARG00000013843	sept5a	11.5763	0.0289524	0.263448
ENSDARG00000076903	bend3	11.5839	0.0289185	0.263448
ENSDARG00000016809	prkacab	11.6097	0.0284889	0.263448
ENSDARG00000005026	tshz1	11.6229	0.0285153	0.263448
ENSDARG00000043912	mei4	11.6267	0.0123527	0.215458
ENSDARG00000043531	jun	11.6363	0.0276739	0.263448
ENSDARG00000069135	ppp1r15a	11.6378	0.0326656	0.263616
ENSDARG00000052606	dpp9	11.6385	0.0282844	0.263448
ENSDARG00000074967	TMEM87A	11.6462	0.0279715	0.263448
ENSDARG00000035181	slc25a46	11.6577	0.0274151	0.263448
ENSDARG00000092855	SRBD1	11.668	0.027634	0.263448
ENSDARG00000034975	gpr157	11.7077	0.028157	0.263448
ENSDARG00000036775	dtd2	11.7092	0.0279689	0.263448
ENSDARG00000055585	c1galt1a	11.7131	0.0274781	0.263448
ENSDARG00000062472	sin3b	11.7226	0.0271029	0.263448
ENSDARG00000025233	lipt1	11.7262	0.0269051	0.263448
ENSDARG00000070029	ehhadh	11.7309	0.0263368	0.263448
ENSDARG00000017813	pigs	11.7482	0.0267138	0.263448
ENSDARG00000003269	clcn3	11.762	0.0111616	0.207191
ENSDARG00000097841	CR933730.1	11.7627	0.0138238	0.218736
ENSDARG00000020345	clasp2	11.7637	0.027261	0.263448
ENSDARG00000102923	senp6a	11.7784	0.0265866	0.263448
ENSDARG00000013292	tmem179	11.785	0.0142632	0.218736
ENSDARG00000031756	mef2aa	11.7892	0.0109695	0.206054
ENSDARG00000015790	atp1b3a	11.7898	0.0255297	0.263448
ENSDARG00000077549	AIFM2	11.7986	0.0261271	0.263448
ENSDARG00000006011	klhl42	11.8057	0.0251265	0.263448
ENSDARG00000045091	mrpl10	11.8093	0.0129074	0.21713
ENSDARG00000090202	rbm11	11.826	0.0253337	0.263448
ENSDARG00000088238	kansl1b	11.8341	0.01106	0.206108
ENSDARG00000062222	mxra8a	11.8379	0.00992099	0.19718
ENSDARG00000036650	cdadc1	11.8466	0.0240462	0.263448
ENSDARG00000012072	atp5s	11.8632	0.0235939	0.263448
ENSDARG00000095047	si:dkey-85k15.4	11.8742	0.0233722	0.263448
ENSDARG00000075528	lyrm9	11.881	0.0246061	0.263448
ENSDARG00000059853	manbal	11.8878	0.0238877	0.263448
ENSDARG00000104538	tmem184a	11.9074	0.0235619	0.263448
ENSDARG00000026531	alcama	11.9114	0.00973286	0.195294
ENSDARG00000071013	arl6ip6	11.9115	0.0234857	0.263448
ENSDARG00000037140	pfkfb1	11.9148	0.0229661	0.263448
ENSDARG00000094554	si:ch73-7i4.1	11.9165	0.00934	0.193199
ENSDARG00000051763	sntb2	11.9223	0.0231513	0.263448
ENSDARG00000040338	hvcn1	11.9242	0.00913009	0.191404
ENSDARG00000069681	pcgf6	11.9272	0.0464935	0.339549
ENSDARG00000019231	spna2	11.9296	0.0111713	0.207191
ENSDARG00000044556	pacs1a	11.9301	0.0463949	0.339465
ENSDARG00000059746	plod1a	11.9302	0.0465392	0.339549
ENSDARG00000014995	jagn1b	11.9367	0.022786	0.263448
ENSDARG00000029729	clybl	11.9405	0.0222899	0.263448
ENSDARG00000034785	dachb	11.9459	0.0224956	0.263448
ENSDARG00000104542	ppt2	11.9607	0.0241223	0.263448
ENSDARG00000036109	mtx1b	11.9635	0.0218994	0.263448
ENSDARG00000037176	ggh	11.976	0.0216247	0.263448
ENSDARG00000087666	fibpb	11.9787	0.0448595	0.329523
ENSDARG00000104230	sec23a	11.9885	0.0212166	0.263448
ENSDARG00000011498	si:ch211-212o1.2	11.989	0.0224341	0.263448
ENSDARG00000060035	rnf32	12.0057	0.0210232	0.261894
ENSDARG00000070284	sft2d3	12.0059	0.0210267	0.261894
ENSDARG00000076934	wdr60	12.0074	0.0215852	0.263448
ENSDARG00000054952	si:dkey-34o23.2	12.0093	0.00831891	0.182176
ENSDARG00000052037	trim35-1	12.016	0.0436639	0.322774
ENSDARG00000077650	tnksa	12.0217	0.00848929	0.182481
ENSDARG00000020798	necap1	12.0246	0.0232126	0.263448
ENSDARG00000090870	si:ch1073-263o8.2	12.0259	0.0215425	0.263448
ENSDARG00000015829	mov10a	12.0275	0.00840813	0.182417
ENSDARG00000098746	dhrs13l1	12.0392	0.00839935	0.182417
ENSDARG00000060282	rnf121	12.0611	0.00818004	0.181587
ENSDARG00000042791	git2b	12.0683	0.0108413	0.206054
ENSDARG00000032553	egln3	12.0693	0.0212514	0.263448
ENSDARG00000105544	si:ch1073-363c19.3	12.0705	0.00792745	0.178205
ENSDARG00000058638	si:ch211-71m22.1	12.0764	0.0204737	0.258709
ENSDARG00000059028	srrd	12.0796	0.0202745	0.25839
ENSDARG00000077584	cln6a	12.089	0.0204328	0.258709
ENSDARG00000075296	fam83c	12.0994	0.0196744	0.254567
ENSDARG00000077531	bag6l	12.0995	0.0411579	0.309397
ENSDARG00000028082	mapkapk5	12.1057	0.00756563	0.172567
ENSDARG00000045484	dcp1b	12.1088	0.0191279	0.250272
ENSDARG00000044327	tmem185	12.1331	0.0204989	0.258709
ENSDARG00000100354	si:ch73-42p12.2	12.1552	0.0189434	0.249961
ENSDARG00000045306	slc51a	12.1561	0.0193715	0.252265
ENSDARG00000020442	snx5	12.1567	0.0183396	0.24724
ENSDARG00000021147	nipal3	12.1628	0.0192246	0.251185
ENSDARG00000069230	IQCA1L	12.1633	0.0182236	0.246746
ENSDARG00000091946	CR391940.1	12.1655	0.00676002	0.162119
ENSDARG00000019874	hsph1	12.1655	0.0183986	0.247678
ENSDARG00000054858	tp53bp2b	12.166	0.0180291	0.245179
ENSDARG00000086740	phyh	12.1767	0.00679559	0.162554
ENSDARG00000025212	cpsf3l	12.1977	0.00691819	0.163807
ENSDARG00000005549	znf710b	12.2059	0.0173427	0.239618
ENSDARG00000034178	cpsf1	12.2134	0.0173091	0.23958
ENSDARG00000013795	hps4	12.222	0.0173633	0.239618
ENSDARG00000075666	tsc22d3	12.2345	0.00622798	0.15535
ENSDARG00000097493	si:dkey-148h10.5	12.2456	0.0063509	0.15702
ENSDARG00000062330	si:ch211-233a24.2	12.2529	0.0166129	0.234398
ENSDARG00000099997	cox20	12.2663	0.00907603	0.190699
ENSDARG00000024479	pigk	12.2736	0.0166684	0.234398
ENSDARG00000101755	prkar1ab	12.2749	0.0160074	0.229743
ENSDARG00000043701	gpd1a	12.2903	0.0158093	0.229362
ENSDARG00000003081	mybphb	12.3003	0.00556962	0.146363
ENSDARG00000003973	chordc1a	12.3051	0.0152522	0.224783
ENSDARG00000078659	tmem176	12.3139	0.00544403	0.144282
ENSDARG00000037679	MPC2	12.3221	0.00533998	0.142741
ENSDARG00000042641	cyp51	12.3312	0.0149102	0.222555
ENSDARG00000036235	zbtb3	12.3393	0.0145847	0.219452
ENSDARG00000013453	tdrd9	12.3405	0.0144036	0.218736
ENSDARG00000086421	si:ch211-212k18.8	12.3574	0.0140605	0.218736
ENSDARG00000073696	frmd8	12.3634	0.0310355	0.263448
ENSDARG00000079672	eftud1	12.3687	0.0141893	0.218736
ENSDARG00000102331	CABZ01076250.1	12.39	0.00479968	0.133955
ENSDARG00000003841	usb1	12.3928	0.00663067	0.160253
ENSDARG00000004262	cyp46a1.4	12.3962	0.0137667	0.218736
ENSDARG00000061255	dusp3a	12.406	0.0139023	0.218736
ENSDARG00000058692	fzd3b	12.4073	0.013292	0.217546
ENSDARG00000040290	pon3.2	12.4074	0.00481027	0.133955
ENSDARG00000034826	park7	12.4137	0.00470681	0.132838
ENSDARG00000019941	sgta	12.4252	0.015884	0.229507
ENSDARG00000055876	msmo1	12.4262	0.0128557	0.216873
ENSDARG00000027595	selt1b	12.428	0.0043665	0.127527
ENSDARG00000042054	zgc:171971	12.4343	0.00444826	0.128288
ENSDARG00000055970	zgc:136971	12.4439	0.004564	0.131008
ENSDARG00000041040	piga	12.445	0.0123863	0.215458
ENSDARG00000101032	iqcb1	12.4535	0.0272187	0.263448
ENSDARG00000098206	ptrh1	12.4609	0.0117977	0.212025
ENSDARG00000062177	dcbld2	12.4742	0.0123445	0.215458
ENSDARG00000036086	itga11a	12.4767	0.0120998	0.215008
ENSDARG00000021681	asrgl1	12.479	0.0116203	0.211317
ENSDARG00000036036	mdka	12.4862	0.00439658	0.127775
ENSDARG00000058593	sri	12.5112	0.0110423	0.206108
ENSDARG00000056122	gdi1	12.5675	0.0100186	0.19718
ENSDARG00000075672	pms2	12.5676	0.0234723	0.263448
ENSDARG00000014969	ankhb	12.5688	0.0100007	0.19718
ENSDARG00000014085	atp6v1e1a	12.582	0.00980148	0.196219
ENSDARG00000041708	csrp2bp	12.5824	0.00961098	0.195002
ENSDARG00000027744	gadd45ba	12.5825	0.0031856	0.103911
ENSDARG00000063212	prmt2	12.5887	0.0094345	0.193864
ENSDARG00000104945	sncb	12.5905	0.00309126	0.102104
ENSDARG00000070844	gamt	12.6036	0.00959261	0.195002
ENSDARG00000035682	LTBP3	12.6063	0.00917406	0.191465
ENSDARG00000005640	adat3	12.6145	0.00897195	0.18951
ENSDARG00000075643	ifi35	12.622	0.00294574	0.0992087
ENSDARG00000021938	smad9	12.6335	0.0026483	0.0920662
ENSDARG00000020133	jdp2b	12.6401	0.00274145	0.0941048
ENSDARG00000019459	elf2a	12.6403	0.00262902	0.0920662
ENSDARG00000061590	cachd1	12.6506	0.00255713	0.0917519
ENSDARG00000028815	zgc:162945	12.6535	0.00260455	0.0920662
ENSDARG00000039989	snrnp48	12.6665	0.00837053	0.182417
ENSDARG00000035357	gnb2	12.6775	0.00245288	0.088934
ENSDARG00000101481	rbp5	12.6834	0.00265328	0.0920662
ENSDARG00000044169	prelid1b	12.7024	0.00240935	0.0878001
ENSDARG00000063095	ctsf	12.7048	0.00240205	0.0878001
ENSDARG00000033655	stmn1b	12.7119	0.00310833	0.102104
ENSDARG00000003675	cryl1	12.7248	0.00735097	0.170167
ENSDARG00000089802	akap1a	12.7253	0.0180861	0.24524
ENSDARG00000058857	zgc:112052	12.7439	0.00684454	0.163086
ENSDARG00000094695	si:dkey-204f11.64	12.7569	0.00193981	0.0772444
ENSDARG00000088080	si:dkey-34o23.3	12.7636	0.00183347	0.0743939
ENSDARG00000018743	scamp5a	12.7697	0.00174679	0.0724259
ENSDARG00000079632	POLD4	12.7699	0.00185611	0.0749595
ENSDARG00000059175	cep19	12.7726	0.00177039	0.0730795
ENSDARG00000057986	ints8	12.7774	0.00172945	0.0720271
ENSDARG00000043899	psma6l	12.7808	0.00171479	0.0717367
ENSDARG00000023645	ccbl1	12.7954	0.00620022	0.155072
ENSDARG00000010155	abi1a	12.8103	0.00187761	0.0751767
ENSDARG00000079900	shroom4	12.8132	0.0153395	0.225358
ENSDARG00000042345	si:dkeyp-55f12.3	12.8211	0.00154098	0.0681317
ENSDARG00000051955	brms1	12.8267	0.00158362	0.0690354
ENSDARG00000055276	rel	12.8344	0.0018758	0.0751767
ENSDARG00000063161	ppwd1	12.8544	0.0014878	0.0660936
ENSDARG00000033804	snx27a	12.8693	0.00148614	0.0660936
ENSDARG00000070565	adap2	12.8829	0.00146314	0.0656954
ENSDARG00000024954	tmed4	12.8886	0.00130476	0.0612836
ENSDARG00000100446	si:ch211-286o17.1	12.9157	0.00497525	0.136512
ENSDARG00000020447	tmtc4	12.9228	0.0012066	0.0583233
ENSDARG00000007697	fabp7a	12.9366	0.00114117	0.0562629
ENSDARG00000017261	gdpd1	12.9514	0.00114588	0.0562629
ENSDARG00000060297	arhgap35	12.9537	0.00111581	0.0553692
ENSDARG00000097789	pon3.2	12.978	0.00118279	0.057771
ENSDARG00000014039	si:dkeyp-93d12.1	12.978	0.000940911	0.0502346
ENSDARG00000059367	mfap2	13.0049	0.000942335	0.0502346
ENSDARG00000102657	lman2la	13.0196	0.000919328	0.049818
ENSDARG00000098112	btc	13.028	0.000883562	0.0487737
ENSDARG00000068876	zgc:153031	13.0379	0.000814497	0.046904
ENSDARG00000060716	prkx	13.0521	0.003766	0.117502
ENSDARG00000038834	etfdh	13.0657	0.000754497	0.0442065
ENSDARG00000102436	si:ch211-194b1.1	13.0765	0.00068011	0.0417971
ENSDARG00000040465	irf2	13.1019	0.000665042	0.0413612
ENSDARG00000021885	cacul1	13.1434	0.00274376	0.0941048
ENSDARG00000104436	zgc:153426	13.1747	0.000482883	0.031949
ENSDARG00000006345	med17	13.1799	0.000479905	0.031949
ENSDARG00000038121	si:ch211-13k12.2	13.1911	0.000438093	0.0309619
ENSDARG00000003899	zdhhc23b	13.2048	0.000449487	0.031293
ENSDARG00000068681	crfb1	13.2091	0.000482702	0.031949
ENSDARG00000075584	itfg1	13.2266	0.000364588	0.0276523
ENSDARG00000100109	trappc2l	13.2482	0.000466795	0.0317863
ENSDARG00000074204	commd6	13.2848	0.000291998	0.0229402
ENSDARG00000015015	tspan18b	13.3218	0.000262712	0.0214986
ENSDARG00000070985	mrps21	13.3655	0.00145867	0.0656954
ENSDARG00000029936	grtp1a	13.3802	0.000206039	0.0173158
ENSDARG00000038024	flr	13.3873	0.000200309	0.0173158
ENSDARG00000011926	tpgs2	13.4182	0.00019464	0.0171493
ENSDARG00000096797	si:ch73-127m5.2	13.4188	0.00121613	0.0584809
ENSDARG00000018871	henmt1	13.4193	0.000181096	0.0167272
ENSDARG00000101277	znf207b	13.431	0.000149035	0.0143335
ENSDARG00000102578	mif4gdb	13.4452	0.000147955	0.0143335
ENSDARG00000042874	phlda2	13.4568	0.000141544	0.0138996
ENSDARG00000053318	lrrc6	13.4701	0.000127693	0.0129977
ENSDARG00000033170	sult2st1	13.4811	0.000112999	0.0121169
ENSDARG00000045249	nif3l1	13.4828	0.000969196	0.0507957
ENSDARG00000029415	mtx2	13.5502	8.47774e-05	0.00952877
ENSDARG00000034670	ube2e2	13.5872	0.000758178	0.0442065
ENSDARG00000057110	slc25a1a	13.6177	0.000690042	0.0419975
ENSDARG00000090228	gsta.1	13.7013	3.63432e-05	0.00498596
ENSDARG00000101047	rtcb	13.7264	4.09185e-05	0.00545327
ENSDARG00000101243	CABZ01049825.1	13.8178	2.02878e-05	0.00305266
ENSDARG00000017590	nit2	13.8398	1.57852e-05	0.00253896
ENSDARG00000039005	trappc1	13.8813	1.07134e-05	0.00187358
ENSDARG00000059057	atpv0e2	13.8835	1.07589e-05	0.00187358
ENSDARG00000037378	qdprb1	13.9204	8.26124e-06	0.00167479
ENSDARG00000008920	mrpl53	13.9647	9.91568e-06	0.00181379
ENSDARG00000102353	ddx47	13.9736	5.38581e-06	0.00137034
ENSDARG00000078359	endouc	14.0191	4.66046e-06	0.001338
ENSDARG00000016280	eif1ad	14.0274	3.54863e-06	0.00122281
ENSDARG00000044803	dhrs3b	14.0302	3.19658e-06	0.00114696
ENSDARG00000071377	hsd11b1la	14.0319	4.27413e-06	0.00132911
ENSDARG00000009825	mmp23bb	14.0979	1.60714e-06	0.0006815
ENSDARG00000023963	tpm4a	14.0982	2.4114e-06	0.000899837
ENSDARG00000017612	pnpo	14.147	8.08256e-05	0.00919539
ENSDARG00000034309	cox10	14.2088	6.0588e-07	0.000314014
ENSDARG00000041397	eif2b2	14.2123	6.00881e-07	0.000314014
ENSDARG00000004687	acaa1	14.6579	1.96041e-09	3.04811e-06
ENSDARG00000099197	actc1b	16.0488	1.03851e-11	3.22941e-08

## Sheet: 11hpf_24hpf_up_DAVID
Term	Fold Enrichment	PValue	FDR
GO:0006412~translation	3.30011	3.14131e-09	5.31272e-06
GO:0043043~peptide biosynthetic process	3.25669	4.35906e-09	7.37222e-06
GO:0043604~amide biosynthetic process	2.96671	4.20499e-08	7.11164e-05
GO:0006518~peptide metabolic process	2.88595	4.94588e-08	8.36467e-05
GO:0043603~cellular amide metabolic process	2.53731	6.76524e-07	0.00114416
GO:1901566~organonitrogen compound biosynthetic process	2.17768	5.93721e-06	0.0100408
GO:0055114~oxidation-reduction process	2.25227	3.50014e-05	0.0591793
GO:0022613~ribonucleoprotein complex biogenesis	2.93281	0.000386598	0.651823
GO:0044248~cellular catabolic process	2.02712	0.000512683	0.863542
GO:0002181~cytoplasmic translation	8.04594	0.000816541	1.37203
GO:0010467~gene expression	1.39304	0.000971191	1.62989
GO:0034660~ncRNA metabolic process	2.62161	0.00123474	2.06786
GO:0042254~ribosome biogenesis	3.08834	0.00180897	3.01577
GO:0022618~ribonucleoprotein complex assembly	3.69854	0.00301635	4.98077
GO:0034645~cellular macromolecule biosynthetic process	1.34571	0.00419304	6.85972
GO:0051603~proteolysis involved in cellular protein catabolic process	2.2099	0.00450685	7.35489
GO:0042273~ribosomal large subunit biogenesis	5.45974	0.00467206	7.61457
GO:0044085~cellular component biogenesis	1.57601	0.00485123	7.89543
GO:0044257~cellular protein catabolic process	2.19311	0.00491349	7.99284
GO:0071826~ribonucleoprotein complex subunit organization	3.37219	0.00528144	8.56653
GO:0007005~mitochondrion organization	2.81675	0.00584767	9.44279
GO:0030163~protein catabolic process	2.10262	0.00724411	11.5702
GO:0042255~ribosome assembly	6.3697	0.00752353	11.9902
GO:0070925~organelle assembly	2.12323	0.00869296	13.7277
GO:0043933~macromolecular complex subunit organization	1.60864	0.00994985	15.5591
GO:0034622~cellular macromolecular complex assembly	1.90589	0.0112059	17.3528
GO:0061136~regulation of proteasomal protein catabolic process	5.53887	0.0122659	18.8385
GO:0006082~organic acid metabolic process	1.9149	0.013325	20.2978
GO:0044282~small molecule catabolic process	3.13585	0.0139633	21.1653
GO:1903050~regulation of proteolysis involved in cellular protein catabolic process	5.30808	0.0141902	21.4715
GO:0044265~cellular macromolecule catabolic process	1.89121	0.0148634	22.3737
GO:1903362~regulation of cellular protein catabolic process	5.19975	0.01522	22.8474
GO:1901605~alpha-amino acid metabolic process	3.24276	0.0209379	30.0836
GO:0022900~electron transport chain	4.7183	0.0210691	30.2419
GO:0022607~cellular component assembly	1.48781	0.0239886	33.6781
GO:0045333~cellular respiration	3.59701	0.0254813	35.3729
GO:0046395~carboxylic acid catabolic process	3.47438	0.0290491	39.2599
GO:0006511~ubiquitin-dependent protein catabolic process	2.00742	0.0292856	39.5097
GO:0042176~regulation of protein catabolic process	4.24647	0.02969	39.9345
GO:0019941~modification-dependent protein catabolic process	1.98934	0.0311143	41.4083
GO:0065003~macromolecular complex assembly	1.63376	0.032539	42.8485
GO:0019395~fatty acid oxidation	5.66196	0.0328582	43.1666
GO:0034440~lipid oxidation	5.66196	0.0328582	43.1666
GO:0009057~macromolecule catabolic process	1.71446	0.0338157	44.1107
GO:0043632~modification-dependent macromolecule catabolic process	1.95413	0.0349785	45.2375
GO:0043967~histone H4 acetylation	9.55455	0.0381753	48.226
GO:0046292~formaldehyde metabolic process	50.9576	0.0387286	48.7274
GO:0016054~organic acid catabolic process	3.18485	0.0400498	49.9063
GO:0009062~fatty acid catabolic process	5.22642	0.0403123	50.1375
GO:0034470~ncRNA processing	2.16841	0.0418565	51.4771
GO:0019752~carboxylic acid metabolic process	1.75716	0.0475268	56.1116
GO:0032434~regulation of proteasomal ubiquitin-dependent protein catabolic process	4.8531	0.048544	56.8977
GO:0009060~aerobic respiration	4.8531	0.048544	56.8977
GO:0043436~oxoacid metabolic process	1.73719	0.0510099	58.7484
GO:0044712~single-organism catabolic process	1.90496	0.0513229	58.978
GO:0016575~histone deacetylation	8.04594	0.0523642	59.7329
GO:0072329~monocarboxylic acid catabolic process	4.63251	0.0544523	61.2075
GO:0006520~cellular amino acid metabolic process	2.34288	0.0550696	61.6335
GO:0006818~hydrogen transport	3.44308	0.056875	62.8546
GO:0015992~proton transport	3.44308	0.056875	62.8546
GO:0042816~vitamin B6 metabolic process	33.9717	0.0575287	63.2876
GO:0042823~pyridoxal phosphate biosynthetic process	33.9717	0.0575287	63.2876
GO:0002566~somatic diversification of immune receptors via somatic mutation	33.9717	0.0575287	63.2876
GO:0016446~somatic hypermutation of immunoglobulin genes	33.9717	0.0575287	63.2876
GO:0042822~pyridoxal phosphate metabolic process	33.9717	0.0575287	63.2876
GO:0043968~histone H2A acetylation	33.9717	0.0575287	63.2876
GO:0006413~translational initiation	3.39717	0.0591966	64.3711
GO:0060271~cilium morphogenesis	2.27743	0.0621629	66.224
GO:0006396~RNA processing	1.64711	0.0624147	66.3771
GO:0033108~mitochondrial respiratory chain complex assembly	7.27966	0.0626995	66.5494
GO:0031329~regulation of cellular catabolic process	3.30893	0.0639891	67.3193
GO:0006399~tRNA metabolic process	2.46002	0.0653525	68.1152
GO:0043161~proteasome-mediated ubiquitin-dependent protein catabolic process	2.25227	0.0664278	68.7299
GO:0018393~internal peptidyl-lysine acetylation	4.1598	0.0706333	71.0287
GO:0018394~peptidyl-lysine acetylation	4.1598	0.0706333	71.0287
GO:0022904~respiratory electron transport chain	4.1598	0.0706333	71.0287
GO:0010498~proteasomal protein catabolic process	2.20357	0.071469	71.4662
GO:0006475~internal protein amino acid acetylation	4.07661	0.0741016	72.804
GO:0044772~mitotic cell cycle phase transition	3.14553	0.0741635	72.8347
GO:0006508~proteolysis	1.40201	0.0749451	73.22
GO:0044770~cell cycle phase transition	3.10717	0.0768279	74.127
GO:0015980~energy derivation by oxidation of organic compounds	2.59106	0.0818356	76.4009
GO:0006081~cellular aldehyde metabolic process	6.11491	0.085171	77.8096
GO:0051276~chromosome organization	1.56793	0.0863183	78.2756
GO:0051726~regulation of cell cycle	1.73227	0.0870088	78.5516
GO:0009894~regulation of catabolic process	2.9286	0.0908546	80.0294
GO:0006476~protein deacetylation	5.87972	0.091119	80.1274
GO:0000470~maturation of LSU-rRNA	5.87972	0.091119	80.1274
GO:1901615~organic hydroxy compound metabolic process	2.50611	0.0912378	80.1713
GO:0006497~protein lipidation	3.70601	0.0925313	80.6433
GO:0016255~attachment of GPI anchor to protein	20.383	0.0940368	81.1793
GO:0046185~aldehyde catabolic process	20.383	0.0940368	81.1793
GO:0006091~generation of precursor metabolites and energy	2.21555	0.0964186	81.9988
GO:0042158~lipoprotein biosynthetic process	3.63983	0.0964249	82.0009

## Sheet: 11hpf_24hpf_down_DAVID
Term	Fold Enrichment	PValue	FDR
GO:0007049~cell cycle	2.58666	1.54793e-10	2.73784e-07
GO:0051301~cell division	4.89804	2.29705e-10	4.0628e-07
GO:0000278~mitotic cell cycle	3.31953	2.89168e-09	5.11452e-06
GO:0022402~cell cycle process	2.99605	2.94677e-09	5.21196e-06
GO:0016070~RNA metabolic process	1.59273	7.50758e-09	1.32787e-05
GO:0051276~chromosome organization	2.5824	9.55236e-09	1.68953e-05
GO:0034645~cellular macromolecule biosynthetic process	1.52129	2.98414e-08	5.27806e-05
GO:0006325~chromatin organization	2.82753	3.64656e-08	6.44968e-05
GO:0000280~nuclear division	3.56648	3.89159e-08	6.88307e-05
GO:0010467~gene expression	1.48769	8.72254e-08	0.000154276
GO:0048285~organelle fission	3.29591	1.08283e-07	0.00019152
GO:1903047~mitotic cell cycle process	3.28267	1.1772e-07	0.000208212
GO:0007067~mitotic nuclear division	3.83149	5.51563e-07	0.000975548
GO:0032774~RNA biosynthetic process	1.5557	3.91635e-06	0.00692663
GO:0034728~nucleosome organization	4.2079	5.47336e-06	0.00968031
GO:0097659~nucleic acid-templated transcription	1.5453	5.9295e-06	0.010487
GO:0003002~regionalization	2.56073	6.59984e-06	0.0116725
GO:0034654~nucleobase-containing compound biosynthetic process	1.50016	6.72814e-06	0.0118994
GO:0006259~DNA metabolic process	2.38019	6.76652e-06	0.0119673
GO:0010468~regulation of gene expression	1.51409	7.11274e-06	0.0125796
GO:0007498~mesoderm development	4.37885	7.38785e-06	0.0130661
GO:0006334~nucleosome assembly	4.37885	7.38785e-06	0.0130661
GO:0019438~aromatic compound biosynthetic process	1.47809	1.21327e-05	0.0214571
GO:0071824~protein-DNA complex subunit organization	3.55042	1.22765e-05	0.0217113
GO:0018130~heterocycle biosynthetic process	1.47542	1.3039e-05	0.0230596
GO:0031497~chromatin assembly	4.17033	1.31225e-05	0.0232073
GO:0065004~protein-DNA complex assembly	3.6224	1.78801e-05	0.0316199
GO:0006333~chromatin assembly or disassembly	4.01729	2.02407e-05	0.0357937
GO:0007389~pattern specification process	2.09699	2.98329e-05	0.0527525
GO:0010564~regulation of cell cycle process	3.84109	3.37691e-05	0.0597107
GO:0006323~DNA packaging	3.7426	4.52372e-05	0.0799811
GO:2000112~regulation of cellular macromolecule biosynthetic process	1.4698	4.84388e-05	0.0856393
GO:0022414~reproductive process	2.85134	4.95086e-05	0.0875299
GO:0000003~reproduction	2.83814	5.26943e-05	0.0931596
GO:0051171~regulation of nitrogen compound metabolic process	1.45055	6.28075e-05	0.11103
GO:0071103~DNA conformation change	3.43439	6.36584e-05	0.112533
GO:0010556~regulation of macromolecule biosynthetic process	1.45817	6.46965e-05	0.114367
GO:0044702~single organism reproductive process	2.86199	7.47894e-05	0.132198
GO:0006355~regulation of transcription, DNA-templated	1.48574	8.87686e-05	0.156889
GO:1903506~regulation of nucleic acid-templated transcription	1.48408	8.99982e-05	0.159061
GO:2001141~regulation of RNA biosynthetic process	1.48242	9.62823e-05	0.170158
GO:0043933~macromolecular complex subunit organization	1.69446	0.000105775	0.186919
GO:0019219~regulation of nucleobase-containing compound metabolic process	1.45578	0.000121243	0.214226
GO:0007059~chromosome segregation	3.39445	0.000132084	0.23336
GO:0051252~regulation of RNA metabolic process	1.46439	0.000137253	0.242482
GO:0001706~endoderm formation	6.67253	0.000153016	0.270295
GO:0009953~dorsal/ventral pattern formation	3.17739	0.000154301	0.272562
GO:0000226~microtubule cytoskeleton organization	2.70299	0.000158945	0.280754
GO:0044085~cellular component biogenesis	1.57421	0.000177572	0.313608
GO:0007492~endoderm development	4.78562	0.00021128	0.373034
GO:0006351~transcription, DNA-templated	1.51702	0.000268299	0.473482
GO:0007369~gastrulation	2.5022	0.000293834	0.518434
GO:0009887~organ morphogenesis	1.81884	0.000365231	0.644021
GO:0022607~cellular component assembly	1.57148	0.000553003	0.973599
GO:0048598~embryonic morphogenesis	1.78169	0.000651453	1.14599
GO:0006974~cellular response to DNA damage stimulus	2.14649	0.000656744	1.15524
GO:0006281~DNA repair	2.33094	0.000728487	1.28068
GO:0044030~regulation of DNA methylation	19.4615	0.000735268	1.29252
GO:0035987~endodermal cell differentiation	7.96154	0.000743601	1.30708
GO:0016569~covalent chromatin modification	2.51417	0.000852742	1.49756
GO:0022412~cellular process involved in reproduction in multicellular organism	3.94491	0.000909958	1.59729
GO:0007017~microtubule-based process	2.00558	0.00103894	1.82174
GO:0009790~embryo development	1.55923	0.00119604	2.09446
GO:0034622~cellular macromolecular complex assembly	1.83889	0.00134349	2.34979
GO:0008354~germ cell migration	9.73077	0.0013638	2.38491
GO:0006352~DNA-templated transcription, initiation	4.10517	0.00145145	2.53633
GO:0001704~formation of primary germ layer	4.04201	0.00160672	2.80403
GO:0000290~deadenylation-dependent decapping of nuclear-transcribed mRNA	14.5962	0.00195575	3.40327
GO:0061157~mRNA destabilization	12.9744	0.00285948	4.9387
GO:0007010~cytoskeleton organization	1.68881	0.00313702	5.4056
GO:0045184~establishment of protein localization	1.70247	0.00317356	5.46691
GO:0009952~anterior/posterior pattern specification	2.37095	0.00319649	5.50536
GO:0090596~sensory organ morphogenesis	2.15819	0.00324752	5.59088
GO:0006338~chromatin remodeling	3.95828	0.00383589	6.57172
GO:0050779~RNA destabilization	11.6769	0.00398193	6.81367
GO:0007276~gamete generation	2.94601	0.00412536	7.05073
GO:0042659~regulation of cell fate specification	7.29808	0.00422748	7.21917
GO:0002088~lens development in camera-type eye	5.47356	0.00429331	7.32759
GO:0046907~intracellular transport	1.69538	0.00460211	7.83462
GO:1902589~single-organism organelle organization	1.50508	0.00474141	8.06247
GO:0045786~negative regulation of cell cycle	3.10556	0.00481065	8.17555
GO:0048609~multicellular organismal reproductive process	2.8671	0.00500344	8.48965
GO:0032504~multicellular organism reproduction	2.8671	0.00500344	8.48965
GO:0048592~eye morphogenesis	2.34163	0.00501462	8.50784
GO:0051726~regulation of cell cycle	1.90205	0.00502683	8.52769
GO:0001654~eye development	1.90205	0.00502683	8.52769
GO:0006886~intracellular protein transport	1.86831	0.00506429	8.58859
GO:0050790~regulation of catalytic activity	1.7616	0.00509835	8.64392
GO:0009451~RNA modification	3.07287	0.00515795	8.74068
GO:0015031~protein transport	1.67411	0.00543913	9.1958
GO:0010948~negative regulation of cell cycle process	4.25721	0.00562357	9.49318
GO:0065009~regulation of molecular function	1.66813	0.00583747	9.83693
GO:0009792~embryo development ending in birth or egg hatching	1.73542	0.00617685	10.3798
GO:0043009~chordate embryonic development	1.73542	0.00617685	10.3798
GO:0016071~mRNA metabolic process	1.97914	0.00621285	10.4372
GO:0061053~somite development	2.61424	0.00626046	10.513
GO:0010605~negative regulation of macromolecule metabolic process	1.65924	0.00628621	10.554
GO:0070925~organelle assembly	1.82452	0.00669144	11.197
GO:0042074~cell migration involved in gastrulation	3.20403	0.00686252	11.4671
GO:0048382~mesendoderm development	9.73077	0.00693748	11.5852
GO:0022603~regulation of anatomical structure morphogenesis	1.87787	0.00710518	11.8489
GO:0010453~regulation of cell fate commitment	6.34615	0.00712612	11.8818
GO:0043488~regulation of mRNA stability	6.34615	0.00712612	11.8818
GO:0003006~developmental process involved in reproduction	3.12775	0.00791412	13.1106
GO:0051225~spindle assembly	4.73389	0.00808303	13.3719
GO:0035282~segmentation	2.65385	0.00853742	14.0711
GO:0042462~eye photoreceptor cell development	4.60931	0.00905232	14.857
GO:0051297~centrosome organization	4.49112	0.0100989	16.4335
GO:0048593~camera-type eye morphogenesis	2.43269	0.0105283	17.0723
GO:0051649~establishment of localization in cell	1.52168	0.0108617	17.5651
GO:0043486~histone exchange	8.34066	0.0109101	17.6365
GO:0043044~ATP-dependent chromatin remodeling	5.61391	0.0110999	17.9155
GO:0019953~sexual reproduction	2.54853	0.0111924	18.0513
GO:0044703~multi-organism reproductive process	2.54853	0.0111924	18.0513
GO:0045787~positive regulation of cell cycle	4.37885	0.0112255	18.0998
GO:0010629~negative regulation of gene expression	1.70915	0.0118305	18.9817
GO:0009892~negative regulation of metabolic process	1.58063	0.0120318	19.273
GO:0000726~non-recombinational repair	7.78462	0.0132966	21.0816
GO:0042663~regulation of endodermal cell fate specification	7.78462	0.0132966	21.0816
GO:0045995~regulation of embryonic development	3.11385	0.0140263	22.1074
GO:0006413~translational initiation	3.11385	0.0140263	22.1074
GO:0043487~regulation of RNA stability	5.21291	0.0144096	22.6413
GO:0007088~regulation of mitotic nuclear division	4.07335	0.0151117	23.6102
GO:0033554~cellular response to stress	1.58367	0.0151443	23.655
GO:0007423~sensory organ development	1.6122	0.0152353	23.7796
GO:1903224~regulation of endodermal cell differentiation	7.29808	0.0159567	24.7612
GO:0036211~protein modification process	1.24504	0.0161606	25.0365
GO:0006464~cellular protein modification process	1.24504	0.0161606	25.0365
GO:0018205~peptidyl-lysine modification	2.56073	0.0161873	25.0724
GO:0065003~macromolecular complex assembly	1.51533	0.0167557	25.8344
GO:0043085~positive regulation of catalytic activity	1.9543	0.0175559	26.8947
GO:0016571~histone methylation	3.89231	0.0181486	27.6709
GO:0051783~regulation of nuclear division	3.89231	0.0181486	27.6709
GO:0031023~microtubule organizing center organization	3.89231	0.0181486	27.6709
GO:0010470~regulation of gastrulation	4.86538	0.0182839	27.847
GO:0008104~protein localization	1.47809	0.0187008	28.387
GO:0043010~camera-type eye development	1.84372	0.0187164	28.4072
GO:0048646~anatomical structure formation involved in morphogenesis	1.43511	0.0188583	28.59
GO:0007281~germ cell development	3.29591	0.0189189	28.668
GO:0009798~axis specification	3.29591	0.0189189	28.668
GO:0044093~positive regulation of molecular function	1.83088	0.0200038	30.0504
GO:0032259~methylation	2.12011	0.0201459	30.2295
GO:0006396~RNA processing	1.59231	0.0202592	30.3721
GO:0009948~anterior/posterior axis specification	4.70844	0.0204408	30.6
GO:0044772~mitotic cell cycle phase transition	2.88319	0.0206706	30.8874
GO:0006260~DNA replication	2.45314	0.0208409	31.0997
GO:0043414~macromolecule methylation	2.45314	0.0208409	31.0997
GO:0098813~nuclear chromosome segregation	2.62731	0.0211437	31.4756
GO:0006461~protein complex assembly	1.58272	0.0214569	31.8623
GO:0060429~epithelium development	1.46572	0.0215771	32.0102
GO:0061158~3'-UTR-mediated mRNA destabilization	12.511	0.0218522	32.3476
GO:0046548~retinal rod cell development	12.511	0.0218522	32.3476
GO:0044770~cell cycle phase transition	2.84803	0.0219594	32.4785
GO:0070271~protein complex biogenesis	1.57954	0.0220747	32.6192
GO:0016570~histone modification	2.17582	0.0224906	33.1242
GO:0000910~cytokinesis	4.5613	0.0227476	33.4345
GO:0034968~histone lysine methylation	4.5613	0.0227476	33.4345
GO:0009799~specification of symmetry	1.88337	0.0235704	34.4189
GO:0009855~determination of bilateral symmetry	1.88337	0.0235704	34.4189
GO:0010842~retina layer formation	4.42308	0.0252065	36.3355
GO:0051321~meiotic cell cycle	2.74751	0.0261572	37.4249
GO:0007051~spindle organization	3.50308	0.0274241	38.8491
GO:0051169~nuclear transport	2.45543	0.0302116	41.876
GO:0001756~somitogenesis	2.45543	0.0302116	41.876
GO:0006913~nucleocytoplasmic transport	2.45543	0.0302116	41.876
GO:0034613~cellular protein localization	1.53345	0.0304359	42.1133
GO:0002009~morphogenesis of an epithelium	1.60244	0.0309375	42.6408
GO:0034470~ncRNA processing	1.86334	0.0314683	43.1939
GO:0009880~embryonic pattern specification	3.36834	0.0318431	43.5815
GO:0006302~double-strand break repair	2.62403	0.0325624	44.3183
GO:0051641~cellular localization	1.37299	0.0330941	44.8571
GO:0031324~negative regulation of cellular metabolic process	1.49045	0.0334294	45.1943
GO:0070727~cellular macromolecule localization	1.51285	0.0341963	45.9583
GO:0051246~regulation of protein metabolic process	1.42606	0.0354158	47.1526
GO:0051338~regulation of transferase activity	2.0249	0.0355205	47.254
GO:0010955~negative regulation of protein processing	9.73077	0.0358058	47.5293
GO:1903318~negative regulation of protein maturation	9.73077	0.0358058	47.5293
GO:1904666~regulation of ubiquitin protein ligase activity	9.73077	0.0358058	47.5293
GO:1903317~regulation of protein maturation	9.73077	0.0358058	47.5293
GO:0070613~regulation of protein processing	9.73077	0.0358058	47.5293
GO:0018022~peptidyl-lysine methylation	3.94491	0.036595	48.2837
GO:0010501~RNA secondary structure unwinding	3.94491	0.036595	48.2837
GO:0032269~negative regulation of cellular protein metabolic process	1.77596	0.0369536	48.6232
GO:1902850~microtubule cytoskeleton organization involved in mitosis	5.30769	0.0377452	49.365
GO:0090307~mitotic spindle assembly	5.30769	0.0377452	49.365
GO:0018193~peptidyl-amino acid modification	1.63542	0.0383548	49.9294
GO:1903046~meiotic cell cycle process	2.79926	0.0384392	50.0071
GO:0034660~ncRNA metabolic process	1.68959	0.0389302	50.4566
GO:0051347~positive regulation of transferase activity	2.76143	0.040676	52.0245
GO:0033043~regulation of organelle organization	1.64586	0.0419119	53.106
GO:0007420~brain development	1.55063	0.0420164	53.1964
GO:0051248~negative regulation of protein metabolic process	1.74282	0.0423935	53.5212
GO:0000902~cell morphogenesis	1.41461	0.042401	53.5276
GO:0034655~nucleobase-containing compound catabolic process	2.28462	0.043487	54.451
GO:0071822~protein complex subunit organization	1.46485	0.0436242	54.5664
GO:0007507~heart development	1.53996	0.0444964	55.2938
GO:0042461~photoreceptor cell development	3.07287	0.0447479	55.5014
GO:0001754~eye photoreceptor cell differentiation	3.07287	0.0447479	55.5014
GO:0043604~amide biosynthetic process	1.44962	0.0451081	55.7973
GO:0031123~RNA 3'-end processing	3.64904	0.0467902	57.1544
GO:0000154~rRNA modification	4.86538	0.0471971	57.4768
GO:0051052~regulation of DNA metabolic process	3.01989	0.0476533	57.8354
GO:1901987~regulation of cell cycle phase transition	2.96871	0.0506678	60.1347
GO:1901990~regulation of mitotic cell cycle phase transition	2.96871	0.0506678	60.1347
GO:0048729~tissue morphogenesis	1.48335	0.0512461	60.562
GO:0000288~nuclear-transcribed mRNA catabolic process, deadenylation-dependent decay	4.67077	0.0523175	61.3424
GO:0030099~myeloid cell differentiation	1.97003	0.0533668	62.0925
GO:0043603~cellular amide metabolic process	1.37281	0.0548453	63.1262
GO:1903509~liposaccharide metabolic process	2.55433	0.0558078	63.7847
GO:0006664~glycolipid metabolic process	2.55433	0.0558078	63.7847
GO:0001708~cell fate specification	2.55433	0.0558078	63.7847
GO:0033036~macromolecule localization	1.31961	0.0568231	64.4673
GO:0051128~regulation of cellular component organization	1.40573	0.0591502	65.9864
GO:0032989~cellular component morphogenesis	1.35329	0.0595425	66.2364
GO:0006412~translation	1.44571	0.0599591	66.5
GO:2000026~regulation of multicellular organismal development	1.4567	0.0610659	67.1908
GO:0002574~thrombocyte differentiation	7.29808	0.0613732	67.3802
GO:2000223~regulation of BMP signaling pathway involved in heart jogging	7.29808	0.0613732	67.3802
GO:0035775~pronephric glomerulus morphogenesis	7.29808	0.0613732	67.3802
GO:0090630~activation of GTPase activity	3.31731	0.0625842	68.1166
GO:0071897~DNA biosynthetic process	4.32479	0.0633197	68.5562
GO:0000070~mitotic sister chromatid segregation	2.78022	0.0638195	68.8516
GO:0006402~mRNA catabolic process	2.78022	0.0638195	68.8516
GO:0010927~cellular component assembly involved in morphogenesis	1.77336	0.0641963	69.0726
GO:1902582~single-organism intracellular transport	1.88891	0.0669562	70.6467
GO:0043043~peptide biosynthetic process	1.42669	0.0671217	70.7387
GO:0060236~regulation of mitotic spindle organization	29.1923	0.0672061	70.7855
GO:0008213~protein alkylation	2.73678	0.06738	70.8817
GO:0006479~protein methylation	2.73678	0.06738	70.8817
GO:0070647~protein modification by small protein conjugation or removal	1.45356	0.0675055	70.9509
GO:0006310~DNA recombination	2.22418	0.0682579	71.3627
GO:0060322~head development	1.46599	0.0685637	71.5285
GO:0009057~macromolecule catabolic process	1.41869	0.0688409	71.678
GO:0006284~base-excision repair	4.17033	0.0691889	71.8646
GO:0048562~embryonic organ morphogenesis	1.54071	0.0693821	71.9677
GO:0006303~double-strand break repair via nonhomologous end joining	6.73669	0.0709333	72.7828
GO:0061640~cytoskeleton-dependent cytokinesis	6.73669	0.0709333	72.7828
GO:0000281~mitotic cytokinesis	6.73669	0.0709333	72.7828
GO:0007093~mitotic cell cycle checkpoint	3.17308	0.0714062	73.0268
GO:0043547~positive regulation of GTPase activity	2.1826	0.0739082	74.2837
GO:0010628~positive regulation of gene expression	1.56552	0.0782562	76.3376
GO:0003407~neural retina development	2.61424	0.0787086	76.5421
GO:0045596~negative regulation of cell differentiation	2.14255	0.0798264	77.0405
GO:0035469~determination of pancreatic left/right asymmetry	6.25549	0.0809372	77.5258
GO:0007368~determination of left/right symmetry	1.70179	0.0814915	77.7643
GO:0006364~rRNA processing	1.99038	0.0830866	78.4375
GO:0030031~cell projection assembly	1.80402	0.0849765	79.2102
GO:2000027~regulation of organ morphogenesis	2.97881	0.0857566	79.5215
GO:0051336~regulation of hydrolase activity	1.64133	0.0860743	79.647
GO:0006397~mRNA processing	1.68667	0.0861531	79.678
GO:0007126~meiotic nuclear division	2.53846	0.086793	79.9282
GO:0000819~sister chromatid segregation	2.53846	0.086793	79.9282
GO:0007098~centrosome cycle	3.76675	0.0881848	80.4624
GO:0044248~cellular catabolic process	1.32146	0.0904619	81.3077
GO:0072102~glomerulus morphogenesis	5.83846	0.0913434	81.6255
GO:0071910~determination of liver left/right asymmetry	5.83846	0.0913434	81.6255
GO:0016072~rRNA metabolic process	1.94615	0.0917445	81.7684
GO:0032268~regulation of cellular protein metabolic process	1.33705	0.0922081	81.9324
GO:0048706~embryonic skeletal system development	1.84761	0.0926339	82.0817
GO:0045595~regulation of cell differentiation	1.47908	0.0932302	82.2888
GO:0006643~membrane lipid metabolic process	1.93184	0.0947417	82.8038
GO:0021915~neural tube development	2.22115	0.0950091	82.8934
GO:0022604~regulation of cell morphogenesis	1.75473	0.0976045	83.7407
GO:0042384~cilium assembly	1.91774	0.0977943	83.801
GO:0019439~aromatic compound catabolic process	1.91774	0.0977943	83.801
GO:0048705~skeletal system morphogenesis	1.82452	0.0982189	83.9354
GO:0071157~negative regulation of cell cycle arrest	19.4615	0.0990993	84.2105
GO:0072045~convergent extension involved in nephron morphogenesis	19.4615	0.0990993	84.2105
GO:0010159~specification of organ position	19.4615	0.0990993	84.2105
GO:0070125~mitochondrial translational elongation	19.4615	0.0990993	84.2105
GO:0071156~regulation of cell cycle arrest	19.4615	0.0990993	84.2105
