# Supplementary material for: Transcriptomic profile of early zebrafish PGCs by single cell sequencing
Source: PLoS One. 2019 Aug 14;14(8):e0220364. doi: 10.1371/journal.pone.0220364 (PMC6693734; doi:10.1371/journal.pone.0220364)
Supplement: S6 Table — actb1 is used as an endogenous control. (XLSX) [file pone.0220364.s013.xlsx]

## Sheet: readme
S6_Table Primers for the 20 selected genes.
The expression of actb1 was used as an endogenous control.

## Sheet: primers
g_id	g_name	Forward primer	Reverse primer
ENSDARG00000037746	actb1	CGAGCTGTCTTCCCATCCA	TCACCAACGTAGCTGTCTTTCTG
ENSDARG00000023583	coq9	CAGCTTCCACTGGGATGTTT	CTGTCAGGGATGTTGTGTGG
ENSDARG00000013475	cct4	TGTCGGACTACGCTCAGATG	TGCCGATAGTCTTGCAGATG
ENSDARG00000016889	eif3g	GATGACGATGGCCAGAAGTT	CCAGTGATCCCCCTTACAGA
ENSDARG00000028889	ndufb10	AATCCCGCTGTGCTGATTAC	TTTGGCAGTTCTGCACGTAG
ENSDARG00000100513	RPS27L	TGATCAACCCGTCCTTTGAT	TGAAAGAGCAACCCTCAGTG
ENSDARG00000033009	h3f3c	TCAAGAAACCCCATCGCTAC	AACAGACCCACCAGGTATGC
ENSDARG00000001788	atp5o	CCAGCAGCAAAACTCATCAA	GTCAAGGCGTCCACAAAAGT
ENSDARG00000021521	rgs14a	TCTGTTTCGAACACCTGCTG	TAGATCAAACGCGCCTCTTT
ENSDARG00000012485	aurka	TGGACCCAAAAGAGTTCCTG	ATCCACTGGTGTTGGAGGAG
ENSDARG00000043137	cdca8	TGCAATTGCTGGGAATCATA	GGCACCGATGATTGAAGAGT
ENSDARG00000041394	dnajb1b	TTACAGCGTTTTGGGGATTC	GCATGAGGATCTCCTTGGAA
ENSDARG00000075113	nanog	ACCAACCTCAATCTGCCATC	ACCGATTGACCAAAGCATTC
ENSDARG00000051923	ccnb1	CAAACACGACAGGCTTTGAA	TGCAAAGCATGGGATTATCA
ENSDARG00000041959	cxcr4b	GGGTACCATCTGCGAGCTTA	CAGCATAGTCAAAGCGTCCA
ENSDARG00000068255	nanos3	CAGCCCAGCAGAGAGAAAGT	AATCTCTTGGTGTGCGCTTT
ENSDARG00000006225	ddx39aa	GGTTATGTGCCACACACGAG	TCAAGGTCTTGTTGCGACTG
ENSDARG00000032808	tdrd7a	TCTACCCAGCGGAAGCTTTA	TGCAAAAGCTGTTTGATTCG
ENSDARG00000022813	dnd1	GTCAACAGACTCGGCTCTCC	TTCACTCTTCATGGCTCGTG
ENSDARG00000014373	ddx4	GCAGGACCCAAGGTTGTTTA	ATGATGGGAATGCCATGTTT
ENSDARG00000003860	cbx3a	GGAGTGGTGGAAAAACCAGA	TCCGCTTCATCAGAGTCCTT
